# Supplementary material for: [2,9-Bis(3,5-dimethyl-1H-pyrazol-1-yl-κN 2)-1,10-phenanthroline-κ2 N,N′](methanol-κO)(nitrito-κ2 O,O′)cadmium(II) perchlorate
Source: Acta Crystallogr Sect E Struct Rep Online. 2011 Feb 12;67(Pt 3):m330. doi: 10.1107/S1600536811003813 (PMC3051935; doi:10.1107/S1600536811003813)
Supplement: Supplementary file 1 [file e-67-0m330-sup1.cif]

##############################################################################
###                                                                        ###
###        Electronic paper (Acta Crystallographica Section E)             ###
###                                                                        ###
##############################################################################
#                                                                            #
# This CIF contains the data in a paper accepted for publication in Acta     #
# Crystallographica Section E. It conforms to the requirements of Notes      #
# for Authors for Section E, and has been peer reviewed under the auspices   #
# of the IUCr Commission on Journals.                                        #
#                                                                            #
# Full details of the Crystallographic Information File format               #
# are given in the paper "The Crystallographic Information File (CIF):       #
# a New Standard Archive File for Crystallography" by S. R. Hall, F. H.      #
# Allen and I. D. Brown [Acta Cryst. (1991), A47, 655-685].                  #
#                                                                            #
# The current version of the core CIF dictionary is obtainable from          #
# ftp://ftp.iucr.org/pub/cif_core.dic. The current version number is 2.4.    #
#                                                                            #
# Software is freely available for graphical display of the structure(s) in  #
# this CIF.  For information consult the CIF home page http://www.iucr.org/  #
# cif/home.html                                                              #
#                                                                            #
# This file may be used for bona fide research purposes within the           #
# scientific community so long as proper attribution is given to the journal # 
# article from which it was obtained.                                        #
#                                                                            #
##############################################################################
                                             
data_I
_audit_creation_method     SHELXL-97
_chemical_name_systematic
;
[2,9-Bis(3,5-dimethyl-1<i>H</i>-pyrazol-1-yl-\k<i>N</i>^2^)-1,10-
phenanthroline-\k^2^<i>N</i>,<i>N</i>'](methanol-\k<i>O</i>)(nitrito-
\k^2^<i>O</i>,<i>O</i>')cadmium(II) perchlorate
;
_chemical_name_common     ?
_chemical_formula_moiety     'C23 H24 Cd N7 O3 +, Cl O4 -'
_chemical_formula_sum     'C23 H24 Cd Cl N7 O7'
_chemical_formula_iupac     '[Cd (N O2) (C22 H20 N6) (C H4 O)] Cl O4'
_chemical_formula_weight     658.34
_chemical_melting_point     ?
_symmetry_cell_setting     triclinic
_symmetry_space_group_name_H-M     'P -1'
_symmetry_space_group_name_Hall     '-P 1'
loop_
    _symmetry_equiv_pos_as_xyz
    'x, y, z'
    '-x, -y, -z'
_cell_length_a     8.0241(17)
_cell_length_b     11.580(2)
_cell_length_c     15.842(3)
_cell_angle_alpha     68.595(2)
_cell_angle_beta     75.578(2)
_cell_angle_gamma     73.616(3)
_cell_volume     1297.1(5)
_cell_formula_units_Z     2
_cell_measurement_reflns_used     2645
_cell_measurement_theta_min     2.682
_cell_measurement_theta_max     26.286
_cell_measurement_temperature     298(2)
_exptl_crystal_description     prism
_exptl_crystal_colour     colorless
_exptl_crystal_size_max     0.32
_exptl_crystal_size_mid     0.08
_exptl_crystal_size_min     0.04
_exptl_crystal_density_diffrn     1.686
_exptl_crystal_density_meas     ?
_exptl_crystal_density_method     'not measured'
_exptl_crystal_F_000     664
_exptl_absorpt_coefficient_mu     1.003
_exptl_absorpt_correction_type     multi-scan
_exptl_absorpt_process_details     '(SADABS; Sheldrick, 1996)'
_exptl_absorpt_correction_T_min     0.7397
_exptl_absorpt_correction_T_max     0.9610
_exptl_special_details
;
;
_diffrn_ambient_temperature     298(2)
_diffrn_radiation_type     MoK\a
_diffrn_radiation_wavelength     0.71073
_diffrn_radiation_source     'fine-focus sealed tube'
_diffrn_radiation_monochromator     graphite
_diffrn_measurement_device_type     'Bruker SMART APEX CCD'
_diffrn_measurement_method     '\f and \w'
_diffrn_detector_area_resol_mean     ?
_diffrn_reflns_number     6780
_diffrn_reflns_av_R_equivalents     0.0254
_diffrn_reflns_av_sigmaI/netI     0.0562
_diffrn_reflns_theta_min     1.40
_diffrn_reflns_theta_max     25.50
_diffrn_reflns_theta_full     25.50
_diffrn_measured_fraction_theta_max     0.977
_diffrn_measured_fraction_theta_full     0.977
_diffrn_reflns_limit_h_min     -9
_diffrn_reflns_limit_h_max     9
_diffrn_reflns_limit_k_min     -14
_diffrn_reflns_limit_k_max     12
_diffrn_reflns_limit_l_min     -17
_diffrn_reflns_limit_l_max     19
_diffrn_standards_number     ?
_diffrn_standards_interval_count     ?
_diffrn_standards_interval_time     ?
_diffrn_standards_decay_%     ?
_refine_special_details
;
Refinement of <i>F</i>^2^ against ALL reflections. The weighted <i>R</i>-factor
<i>wR</i> and goodness of fit <i>S</i> are based on <i>F</i>^2^, conventional
<i>R</i>-factors <i>R</i> are based on <i>F</i>, with <i>F</i> set to zero for
negative <i>F</i>^2^. The threshold expression of <i>F</i>^2^ >
\s(<i>F</i>^2^) is used only for calculating <i>R</i>-factors(gt) <i>etc</i>.
and is not relevant to the choice of reflections for refinement.
<i>R</i>-factors based on <i>F</i>^2^ are statistically about twice as large
as those based on <i>F</i>, and <i>R</i>- factors based on ALL data will be
even larger.
;
_reflns_number_total     4712
_reflns_number_gt     3966
_reflns_threshold_expression     I>2\s(I)
_refine_ls_structure_factor_coef     Fsqd
_refine_ls_matrix_type     full
_refine_ls_R_factor_all     0.0548
_refine_ls_R_factor_gt     0.0435
_refine_ls_wR_factor_gt     0.0990
_refine_ls_wR_factor_ref     0.1113
_refine_ls_goodness_of_fit_ref     1.023
_refine_ls_restrained_S_all     1.023
_refine_ls_number_reflns     4712
_refine_ls_number_parameters     357
_refine_ls_number_restraints     1
_refine_ls_hydrogen_treatment     constr
_refine_ls_weighting_scheme     calc
_refine_ls_weighting_details
                 'calc w=1/[\s^2^(Fo^2^)+(0.0606P)^2^] where P=(Fo^2^+2Fc^2^)/3'
_atom_sites_solution_hydrogens     geom
_atom_sites_solution_primary     direct
_atom_sites_solution_secondary     difmap
_refine_ls_shift/su_max     0.006
_refine_ls_shift/su_mean     0.000
_refine_diff_density_max     0.882
_refine_diff_density_min     -0.509
_refine_ls_extinction_method     none
_refine_ls_extinction_coef     ?
loop_
    _atom_type_symbol
    _atom_type_description
    _atom_type_scat_dispersion_real
    _atom_type_scat_dispersion_imag
    _atom_type_scat_source
    'C' 'C' 0.0033 0.0016
                         'International Tables Vol C Tables 4.2.6.8 and 6.1.1.4'
    'H' 'H' 0.0000 0.0000
                         'International Tables Vol C Tables 4.2.6.8 and 6.1.1.4'
    'N' 'N' 0.0061 0.0033
                         'International Tables Vol C Tables 4.2.6.8 and 6.1.1.4'
    'O' 'O' 0.0106 0.0060
                         'International Tables Vol C Tables 4.2.6.8 and 6.1.1.4'
    'Cl' 'Cl' 0.1484 0.1585
                         'International Tables Vol C Tables 4.2.6.8 and 6.1.1.4'
    'Cd' 'Cd' -0.8075 1.2024
                         'International Tables Vol C Tables 4.2.6.8 and 6.1.1.4'
_computing_data_collection     'SMART (Bruker, 1997)'
_computing_cell_refinement     'SAINT (Bruker, 1997)'
_computing_data_reduction     'SAINT (Bruker, 1997)'
_computing_structure_solution     'SHELXTL (Sheldrick, 2008)'
_computing_structure_refinement     'SHELXTL (Sheldrick, 2008)'
_computing_molecular_graphics     'SHELXTL (Sheldrick, 2008)'
_computing_publication_material     'SHELXTL (Sheldrick, 2008)'
loop_
    _atom_site_type_symbol
    _atom_site_label
    _atom_site_fract_x
    _atom_site_fract_y
    _atom_site_fract_z
    _atom_site_U_iso_or_equiv
    _atom_site_adp_type
    _atom_site_calc_flag
    _atom_site_refinement_flags
    _atom_site_occupancy
    _atom_site_disorder_assembly
    _atom_site_disorder_group
    C C1 0.4749(8) 1.0095(5) 0.6046(3) 0.0670(16) Uani d . 1 . .
    H H1A 0.3887 1.0840 0.5807 0.101 Uiso calc R 1 . .
    H H1B 0.4778 0.9457 0.5787 0.101 Uiso calc R 1 . .
    H H1C 0.5887 1.0305 0.5887 0.101 Uiso calc R 1 . .
    C C2 0.4278(6) 0.9603(4) 0.7065(3) 0.0425(11) Uani d . 1 . .
    C C3 0.2868(6) 1.0116(4) 0.7631(3) 0.0397(10) Uani d . 1 . .
    H H3 0.1989 1.0830 0.7445 0.048 Uiso calc R 1 . .
    C C4 0.3026(5) 0.9373(4) 0.8502(3) 0.0346(9) Uani d . 1 . .
    C C5 0.1895(7) 0.9562(4) 0.9363(3) 0.0490(12) Uani d . 1 . .
    H H5A 0.2561 0.9772 0.9692 0.073 Uiso calc R 1 . .
    H H5B 0.1501 0.8795 0.9740 0.073 Uiso calc R 1 . .
    H H5C 0.0894 1.0240 0.9212 0.073 Uiso calc R 1 . .
    C C6 0.5272(5) 0.7363(4) 0.9123(3) 0.0314(9) Uani d . 1 . .
    C C7 0.4706(6) 0.7157(4) 1.0073(3) 0.0388(10) Uani d . 1 . .
    H H7 0.3818 0.7749 1.0286 0.047 Uiso calc R 1 . .
    C C8 0.5485(6) 0.6075(4) 1.0668(3) 0.0386(10) Uani d . 1 . .
    H H8 0.5104 0.5910 1.1297 0.046 Uiso calc R 1 . .
    C C9 0.7363(5) 0.5504(4) 0.9394(3) 0.0322(9) Uani d . 1 . .
    C C10 0.6865(6) 0.5200(4) 1.0343(3) 0.0358(10) Uani d . 1 . .
    C C11 0.8843(6) 0.4699(4) 0.9010(3) 0.0353(9) Uani d . 1 . .
    C C12 0.7791(6) 0.4061(4) 1.0927(3) 0.0432(11) Uani d . 1 . .
    H H12 0.7435 0.3841 1.1560 0.052 Uiso calc R 1 . .
    C C13 0.9732(6) 0.3602(4) 0.9608(3) 0.0386(10) Uani d . 1 . .
    C C14 0.9175(6) 0.3300(4) 1.0570(3) 0.0457(12) Uani d . 1 . .
    H H14 0.9770 0.2570 1.0962 0.055 Uiso calc R 1 . .
    C C15 1.1213(6) 0.2898(4) 0.9176(4) 0.0488(12) Uani d . 1 . .
    H H15 1.1866 0.2163 0.9535 0.059 Uiso calc R 1 . .
    C C16 1.1701(6) 0.3275(4) 0.8248(4) 0.0497(12) Uani d . 1 . .
    H H16 1.2676 0.2804 0.7970 0.060 Uiso calc R 1 . .
    C C17 1.0714(6) 0.4380(4) 0.7719(3) 0.0410(11) Uani d . 1 . .
    C C18 1.3989(8) 0.3383(5) 0.6335(4) 0.0791(19) Uani d . 1 . .
    H H18A 1.4800 0.3356 0.5780 0.119 Uiso calc R 1 . .
    H H18B 1.3571 0.2607 0.6610 0.119 Uiso calc R 1 . .
    H H18C 1.4572 0.3484 0.6756 0.119 Uiso calc R 1 . .
    C C19 1.2475(7) 0.4470(5) 0.6118(4) 0.0532(13) Uani d . 1 . .
    C C20 1.2191(7) 0.5289(5) 0.5292(4) 0.0585(15) Uani d . 1 . .
    H H20 1.2891 0.5264 0.4732 0.070 Uiso calc R 1 . .
    C C21 1.0657(7) 0.6189(5) 0.5418(3) 0.0518(13) Uani d . 1 . .
    C C22 0.9811(8) 0.7316(6) 0.4720(4) 0.0719(17) Uani d . 1 . .
    H H22A 0.8555 0.7452 0.4900 0.108 Uiso calc R 1 . .
    H H22B 1.0127 0.7175 0.4135 0.108 Uiso calc R 1 . .
    H H22C 1.0204 0.8050 0.4675 0.108 Uiso calc R 1 . .
    C C23 1.0818(8) 0.8475(7) 0.6558(5) 0.092(2) Uani d . 1 . .
    H H23A 1.1478 0.7659 0.6518 0.138 Uiso calc R 1 . .
    H H23B 1.1211 0.8676 0.7003 0.138 Uiso calc R 1 . .
    H H23C 1.0994 0.9108 0.5969 0.138 Uiso calc R 1 . .
    Cd Cd1 0.74780(4) 0.68545(3) 0.72015(2) 0.03683(13) Uani d . 1 . .
    Cl Cl1 0.73701(17) 0.08191(12) 0.81116(9) 0.0547(3) Uani d . 1 . .
    N N1 0.5259(5) 0.8567(3) 0.7550(2) 0.0380(8) Uani d . 1 . .
    N N2 0.4505(4) 0.8424(3) 0.8447(2) 0.0319(8) Uani d . 1 . .
    N N3 0.6559(4) 0.6565(3) 0.8799(2) 0.0314(7) Uani d . 1 . .
    N N4 0.9316(5) 0.5065(3) 0.8091(2) 0.0370(8) Uani d . 1 . .
    N N5 1.1118(5) 0.4859(3) 0.6750(3) 0.0431(9) Uani d . 1 . .
    N N6 0.9995(5) 0.5936(4) 0.6303(3) 0.0482(10) Uani d . 1 . .
    N N7 0.5172(6) 0.6276(5) 0.6397(3) 0.0642(13) Uani d . 1 . .
    O O1 0.8368(6) 0.1605(4) 0.8171(4) 0.0963(15) Uani d . 1 . .
    O O2 0.7550(7) 0.0832(5) 0.7196(3) 0.1006(16) Uani d . 1 . .
    O O3 0.5589(6) 0.1235(5) 0.8444(4) 0.1071(17) Uani d . 1 . .
    O O4 0.7972(8) -0.0435(4) 0.8643(4) 0.1132(18) Uani d . 1 . .
    O O5 0.5944(5) 0.7160(4) 0.6005(2) 0.0651(10) Uani d . 1 . .
    O O6 0.5487(6) 0.5674(4) 0.7184(3) 0.0741(12) Uani d . 1 . .
    O O7 0.9035(5) 0.8448(4) 0.6826(3) 0.0770(13) Uani d D 1 . .
    H H9 0.8513 0.9132 0.6977 0.115 Uiso d RD 1 . .
loop_
    _atom_site_aniso_label
    _atom_site_aniso_U_11
    _atom_site_aniso_U_22
    _atom_site_aniso_U_33
    _atom_site_aniso_U_12
    _atom_site_aniso_U_13
    _atom_site_aniso_U_23
    C1 0.089(5) 0.059(3) 0.036(3) 0.006(3) -0.008(3) -0.013(3)
    C2 0.050(3) 0.039(2) 0.034(2) -0.005(2) -0.006(2) -0.011(2)
    C3 0.033(2) 0.036(2) 0.047(3) 0.0013(19) -0.0084(19) -0.014(2)
    C4 0.028(2) 0.033(2) 0.045(2) -0.0069(18) -0.0017(18) -0.017(2)
    C5 0.049(3) 0.039(3) 0.047(3) -0.003(2) 0.007(2) -0.015(2)
    C6 0.032(2) 0.034(2) 0.033(2) -0.0123(18) -0.0036(17) -0.0124(18)
    C7 0.036(3) 0.046(3) 0.035(2) -0.008(2) -0.0034(18) -0.017(2)
    C8 0.042(3) 0.050(3) 0.027(2) -0.018(2) -0.0015(18) -0.013(2)
    C9 0.031(2) 0.033(2) 0.037(2) -0.0123(18) -0.0056(17) -0.0115(19)
    C10 0.038(3) 0.038(2) 0.036(2) -0.019(2) -0.0091(18) -0.0070(19)
    C11 0.032(2) 0.034(2) 0.045(2) -0.0085(18) -0.0090(19) -0.015(2)
    C12 0.050(3) 0.041(3) 0.039(2) -0.020(2) -0.014(2) -0.002(2)
    C13 0.036(3) 0.027(2) 0.057(3) -0.0088(18) -0.017(2) -0.011(2)
    C14 0.052(3) 0.035(2) 0.052(3) -0.013(2) -0.025(2) -0.002(2)
    C15 0.044(3) 0.032(2) 0.073(4) -0.001(2) -0.025(2) -0.015(2)
    C16 0.039(3) 0.040(3) 0.074(4) 0.001(2) -0.010(2) -0.028(3)
    C17 0.035(3) 0.034(2) 0.060(3) -0.0072(19) -0.007(2) -0.022(2)
    C18 0.061(4) 0.062(4) 0.096(5) -0.009(3) 0.030(3) -0.036(3)
    C19 0.043(3) 0.051(3) 0.072(4) -0.020(2) 0.016(2) -0.037(3)
    C20 0.058(4) 0.064(3) 0.060(3) -0.028(3) 0.022(3) -0.037(3)
    C21 0.053(3) 0.057(3) 0.047(3) -0.021(3) 0.007(2) -0.021(3)
    C22 0.081(5) 0.076(4) 0.049(3) -0.023(3) 0.006(3) -0.015(3)
    C23 0.057(4) 0.104(5) 0.134(6) -0.033(4) 0.002(4) -0.058(5)
    Cd1 0.0373(2) 0.0375(2) 0.03387(19) -0.00520(13) -0.00153(13) -0.01417(14)
    Cl1 0.0500(8) 0.0585(8) 0.0617(8) 0.0005(6) -0.0168(6) -0.0302(7)
    N1 0.039(2) 0.040(2) 0.0287(18) -0.0008(16) -0.0027(15) -0.0106(16)
    N2 0.033(2) 0.0301(18) 0.0301(18) -0.0057(15) -0.0016(14) -0.0102(15)
    N3 0.0303(19) 0.0292(18) 0.0362(18) -0.0068(15) -0.0036(14) -0.0128(15)
    N4 0.034(2) 0.0342(19) 0.044(2) -0.0069(16) -0.0034(16) -0.0162(17)
    N5 0.039(2) 0.040(2) 0.052(2) -0.0075(17) 0.0034(18) -0.0238(19)
    N6 0.049(3) 0.049(2) 0.044(2) -0.007(2) 0.0004(18) -0.020(2)
    N7 0.066(3) 0.085(4) 0.055(3) -0.027(3) -0.008(2) -0.032(3)
    O1 0.082(3) 0.093(3) 0.142(4) -0.022(3) -0.035(3) -0.056(3)
    O2 0.142(5) 0.103(4) 0.068(3) -0.031(3) -0.011(3) -0.040(3)
    O3 0.048(3) 0.138(4) 0.155(5) 0.006(3) -0.012(3) -0.091(4)
    O4 0.141(5) 0.061(3) 0.127(4) 0.006(3) -0.062(4) -0.012(3)
    O5 0.078(3) 0.068(2) 0.047(2) -0.016(2) -0.0138(19) -0.0128(19)
    O6 0.094(3) 0.086(3) 0.053(2) -0.049(3) -0.010(2) -0.013(2)
    O7 0.056(3) 0.068(3) 0.121(3) -0.027(2) 0.023(2) -0.060(3)
_geom_special_details
;
All e.s.d.'s (except the e.s.d. in the dihedral angle between two l.s. planes)
are estimated using the full covariance matrix. The cell e.s.d.'s are taken
into account individually in the estimation of e.s.d.'s in distances, angles
and torsion angles; correlations between e.s.d.'s in cell parameters are only
used when they are defined by crystal symmetry. An approximate (isotropic)
treatment of cell e.s.d.'s is used for estimating e.s.d.'s involving l.s.
planes.
;
loop_
    _geom_bond_atom_site_label_1
    _geom_bond_atom_site_label_2
    _geom_bond_site_symmetry_2
    _geom_bond_distance
    _geom_bond_publ_flag
    C1 C2 . 1.490(6) ?
    C1 H1A . 0.9600 ?
    C1 H1B . 0.9600 ?
    C1 H1C . 0.9600 ?
    C2 N1 . 1.320(6) ?
    C2 C3 . 1.393(6) ?
    C3 C4 . 1.348(6) ?
    C3 H3 . 0.9300 ?
    C4 N2 . 1.381(5) ?
    C4 C5 . 1.491(6) ?
    C5 H5A . 0.9600 ?
    C5 H5B . 0.9600 ?
    C5 H5C . 0.9600 ?
    C6 N3 . 1.315(5) ?
    C6 N2 . 1.406(5) ?
    C6 C7 . 1.409(6) ?
    C7 C8 . 1.356(6) ?
    C7 H7 . 0.9300 ?
    C8 C10 . 1.408(6) ?
    C8 H8 . 0.9300 ?
    C9 N3 . 1.350(5) ?
    C9 C10 . 1.393(6) ?
    C9 C11 . 1.442(6) ?
    C10 C12 . 1.430(6) ?
    C11 N4 . 1.345(5) ?
    C11 C13 . 1.402(6) ?
    C12 C14 . 1.352(7) ?
    C12 H12 . 0.9300 ?
    C13 C15 . 1.415(7) ?
    C13 C14 . 1.416(6) ?
    C14 H14 . 0.9300 ?
    C15 C16 . 1.360(7) ?
    C15 H15 . 0.9300 ?
    C16 C17 . 1.394(6) ?
    C16 H16 . 0.9300 ?
    C17 N4 . 1.320(5) ?
    C17 N5 . 1.415(6) ?
    C18 C19 . 1.486(8) ?
    C18 H18A . 0.9600 ?
    C18 H18B . 0.9600 ?
    C18 H18C . 0.9600 ?
    C19 C20 . 1.336(8) ?
    C19 N5 . 1.379(6) ?
    C20 C21 . 1.395(7) ?
    C20 H20 . 0.9300 ?
    C21 N6 . 1.323(6) ?
    C21 C22 . 1.485(8) ?
    C22 H22A . 0.9600 ?
    C22 H22B . 0.9600 ?
    C22 H22C . 0.9600 ?
    C23 O7 . 1.393(7) ?
    C23 H23A . 0.9600 ?
    C23 H23B . 0.9600 ?
    C23 H23C . 0.9600 ?
    Cd1 O7 . 2.334(3) ?
    Cd1 N4 . 2.374(4) ?
    Cd1 N3 . 2.377(3) ?
    Cd1 O5 . 2.379(4) ?
    Cd1 N6 . 2.387(4) ?
    Cd1 O6 . 2.389(4) ?
    Cd1 N1 . 2.393(3) ?
    Cl1 O4 . 1.402(4) ?
    Cl1 O3 . 1.405(5) ?
    Cl1 O1 . 1.410(4) ?
    Cl1 O2 . 1.416(4) ?
    N1 N2 . 1.368(4) ?
    N5 N6 . 1.382(5) ?
    N7 O5 . 1.233(5) ?
    N7 O6 . 1.236(5) ?
    O7 H9 . 0.8724 ?
loop_
    _geom_angle_atom_site_label_1
    _geom_angle_atom_site_label_2
    _geom_angle_atom_site_label_3
    _geom_angle_site_symmetry_1
    _geom_angle_site_symmetry_3
    _geom_angle
    _geom_angle_publ_flag
    C2 C1 H1A . . 109.5 ?
    C2 C1 H1B . . 109.5 ?
    H1A C1 H1B . . 109.5 ?
    C2 C1 H1C . . 109.5 ?
    H1A C1 H1C . . 109.5 ?
    H1B C1 H1C . . 109.5 ?
    N1 C2 C3 . . 111.3(4) ?
    N1 C2 C1 . . 120.7(4) ?
    C3 C2 C1 . . 128.1(4) ?
    C4 C3 C2 . . 106.5(4) ?
    C4 C3 H3 . . 126.7 ?
    C2 C3 H3 . . 126.7 ?
    C3 C4 N2 . . 106.5(4) ?
    C3 C4 C5 . . 127.3(4) ?
    N2 C4 C5 . . 126.1(4) ?
    C4 C5 H5A . . 109.5 ?
    C4 C5 H5B . . 109.5 ?
    H5A C5 H5B . . 109.5 ?
    C4 C5 H5C . . 109.5 ?
    H5A C5 H5C . . 109.5 ?
    H5B C5 H5C . . 109.5 ?
    N3 C6 N2 . . 114.6(3) ?
    N3 C6 C7 . . 122.3(4) ?
    N2 C6 C7 . . 123.1(4) ?
    C8 C7 C6 . . 118.4(4) ?
    C8 C7 H7 . . 120.8 ?
    C6 C7 H7 . . 120.8 ?
    C7 C8 C10 . . 120.7(4) ?
    C7 C8 H8 . . 119.7 ?
    C10 C8 H8 . . 119.7 ?
    N3 C9 C10 . . 122.8(4) ?
    N3 C9 C11 . . 117.2(4) ?
    C10 C9 C11 . . 119.9(4) ?
    C9 C10 C8 . . 116.6(4) ?
    C9 C10 C12 . . 119.4(4) ?
    C8 C10 C12 . . 124.0(4) ?
    N4 C11 C13 . . 123.7(4) ?
    N4 C11 C9 . . 117.5(4) ?
    C13 C11 C9 . . 118.8(4) ?
    C14 C12 C10 . . 120.9(4) ?
    C14 C12 H12 . . 119.6 ?
    C10 C12 H12 . . 119.6 ?
    C11 C13 C15 . . 115.0(4) ?
    C11 C13 C14 . . 120.1(4) ?
    C15 C13 C14 . . 124.8(4) ?
    C12 C14 C13 . . 120.8(4) ?
    C12 C14 H14 . . 119.6 ?
    C13 C14 H14 . . 119.6 ?
    C16 C15 C13 . . 121.3(4) ?
    C16 C15 H15 . . 119.4 ?
    C13 C15 H15 . . 119.4 ?
    C15 C16 C17 . . 118.8(5) ?
    C15 C16 H16 . . 120.6 ?
    C17 C16 H16 . . 120.6 ?
    N4 C17 C16 . . 122.2(4) ?
    N4 C17 N5 . . 114.7(4) ?
    C16 C17 N5 . . 123.2(4) ?
    C19 C18 H18A . . 109.5 ?
    C19 C18 H18B . . 109.5 ?
    H18A C18 H18B . . 109.5 ?
    C19 C18 H18C . . 109.5 ?
    H18A C18 H18C . . 109.5 ?
    H18B C18 H18C . . 109.5 ?
    C20 C19 N5 . . 106.6(5) ?
    C20 C19 C18 . . 127.6(5) ?
    N5 C19 C18 . . 125.7(5) ?
    C19 C20 C21 . . 107.9(4) ?
    C19 C20 H20 . . 126.0 ?
    C21 C20 H20 . . 126.0 ?
    N6 C21 C20 . . 110.0(5) ?
    N6 C21 C22 . . 121.1(5) ?
    C20 C21 C22 . . 128.9(5) ?
    C21 C22 H22A . . 109.5 ?
    C21 C22 H22B . . 109.5 ?
    H22A C22 H22B . . 109.5 ?
    C21 C22 H22C . . 109.5 ?
    H22A C22 H22C . . 109.5 ?
    H22B C22 H22C . . 109.5 ?
    O7 C23 H23A . . 109.5 ?
    O7 C23 H23B . . 109.5 ?
    H23A C23 H23B . . 109.5 ?
    O7 C23 H23C . . 109.5 ?
    H23A C23 H23C . . 109.5 ?
    H23B C23 H23C . . 109.5 ?
    O7 Cd1 N4 . . 102.12(14) ?
    O7 Cd1 N3 . . 99.06(13) ?
    N4 Cd1 N3 . . 68.71(11) ?
    O7 Cd1 O5 . . 111.48(15) ?
    N4 Cd1 O5 . . 133.19(12) ?
    N3 Cd1 O5 . . 132.70(13) ?
    O7 Cd1 N6 . . 83.66(13) ?
    N4 Cd1 N6 . . 66.38(13) ?
    N3 Cd1 N6 . . 134.51(13) ?
    O5 Cd1 N6 . . 85.54(14) ?
    O7 Cd1 O6 . . 162.24(16) ?
    N4 Cd1 O6 . . 94.55(14) ?
    N3 Cd1 O6 . . 92.62(12) ?
    O5 Cd1 O6 . . 51.28(13) ?
    N6 Cd1 O6 . . 97.66(14) ?
    O7 Cd1 N1 . . 77.01(13) ?
    N4 Cd1 N1 . . 133.55(11) ?
    N3 Cd1 N1 . . 65.71(11) ?
    O5 Cd1 N1 . . 86.45(13) ?
    N6 Cd1 N1 . . 154.67(13) ?
    O6 Cd1 N1 . . 95.94(14) ?
    O4 Cl1 O3 . . 109.7(4) ?
    O4 Cl1 O1 . . 109.2(3) ?
    O3 Cl1 O1 . . 109.2(3) ?
    O4 Cl1 O2 . . 107.7(3) ?
    O3 Cl1 O2 . . 109.6(3) ?
    O1 Cl1 O2 . . 111.5(3) ?
    C2 N1 N2 . . 105.3(3) ?
    C2 N1 Cd1 . . 135.0(3) ?
    N2 N1 Cd1 . . 118.4(2) ?
    N1 N2 C4 . . 110.4(3) ?
    N1 N2 C6 . . 117.5(3) ?
    C4 N2 C6 . . 132.0(3) ?
    C6 N3 C9 . . 119.1(3) ?
    C6 N3 Cd1 . . 123.0(3) ?
    C9 N3 Cd1 . . 117.8(3) ?
    C17 N4 C11 . . 119.1(4) ?
    C17 N4 Cd1 . . 122.8(3) ?
    C11 N4 Cd1 . . 118.0(3) ?
    C19 N5 N6 . . 109.7(4) ?
    C19 N5 C17 . . 132.7(4) ?
    N6 N5 C17 . . 117.6(3) ?
    C21 N6 N5 . . 105.9(4) ?
    C21 N6 Cd1 . . 135.8(4) ?
    N5 N6 Cd1 . . 118.4(3) ?
    O5 N7 O6 . . 113.4(4) ?
    N7 O5 Cd1 . . 97.9(3) ?
    N7 O6 Cd1 . . 97.4(3) ?
    C23 O7 Cd1 . . 133.0(4) ?
    C23 O7 H9 . . 106.8 ?
    Cd1 O7 H9 . . 118.9 ?
loop_
    _geom_hbond_atom_site_label_D
    _geom_hbond_atom_site_label_H
    _geom_hbond_atom_site_label_A
    _geom_hbond_site_symmetry_A
    _geom_hbond_distance_DH
    _geom_hbond_distance_HA
    _geom_hbond_distance_DA
    _geom_hbond_angle_DHA
    O7 H9 O2 1_565 0.87 2.02 2.892(7) 172
    C8 H8 O6 2_667 0.93 2.47 3.291(6) 148
data_global
_journal_date_recd_electronic     2011-01-26
_journal_date_accepted     2011-01-30
_journal_name_full     'Acta Crystallographica, Section E'
_journal_year     2011
_journal_volume     67
_journal_issue      3
_journal_page_first     m330
_journal_page_last     m330
_journal_paper_category     QM
_journal_coeditor_code     LH5203
_publ_contact_author
;
      Shi Jing Min
      College of Chemistry, Chemical Engineering and Materials Science
      Shandong Normal University
      Jinan 250014
      People's Republic of China
;
_publ_contact_author_email     shijingmin1955@gmail.com
_publ_contact_author_fax     '86 531 86180017'
_publ_contact_author_phone     '86 531 86188367'
_publ_section_title
;\
[2,9-Bis(3,5-dimethyl-1<i>H</i>-pyrazol-1-yl-\k<i>N</i>^2^)-1,10-\
phenanthroline-\k^2^<i>N</i>,<i>N</i>'](methanol-\k<i>O</i>)(nitrito-\
\k^2^<i>O</i>,<i>O</i>')cadmium(II) perchlorate
;
loop_
    _publ_author_name
    _publ_author_address
    'Liu, Li Zhen'
;     College of Chemistry, Chemical Engineering and Materials Science
      Shandong Normal University
      Jinan 250014
      People's Republic of China
;
    'Chi, Yan Hui'
;     College of Chemistry, Chemical Engineering and Materials Science
      Shandong Normal University
      Jinan 250014
      People's Republic of China
;
    'Du, Hua'
;     College of Chemistry, Chemical Engineering and Materials Science
      Shandong Normal University
      Jinan 250014
      People's Republic of China
;
    'Shi, Jing Min'
;     College of Chemistry, Chemical Engineering and Materials Science
      Shandong Normal University
      Jinan 250014
      People's Republic of China
;
