# Supplementary material for: [2,9-Bis(3,5-dimethyl-1H-pyrazol-1-yl-κN 2)-1,10-phenanthroline-κ2 N,N′](methanol-κO)(nitrito-κ2 O,O′)cadmium(II) perchlorate
Source: Acta Crystallogr Sect E Struct Rep Online. 2011 Feb 12;67(Pt 3):m330. doi: 10.1107/S1600536811003813 (PMC3051935; doi:10.1107/S1600536811003813)
Supplement: Supplementary file 2 [file e-67-0m330-Isup2.hkl]

# 
# h,k,l, Fc-squared, Fo-squared, sigma(Fo-squared) and status flag 
# 
data_I
_shelx_title ' 100914bm in P-1' 
_shelx_refln_list_code          4 
_shelx_F_calc_maximum      283.48 
_exptl_crystal_F_000       664.00 
_reflns_d_resolution_high  0.8255 
 
loop_ 
 _symmetry_equiv_pos_as_xyz 
 'x, y, z' 
 '-x, -y, -z' 
 
_cell_length_a     8.0241 
_cell_length_b    11.5802 
_cell_length_c    15.8415 
_cell_angle_alpha  68.595 
_cell_angle_beta   75.578 
_cell_angle_gamma  73.616 
 
_shelx_F_squared_multiplier     1.000 
 
loop_ 
 _refln_index_h 
 _refln_index_k 
 _refln_index_l 
 _refln_F_squared_calc 
 _refln_F_squared_meas 
 _refln_F_squared_sigma 
 _refln_observed_status 
   1   0   0      114.26      130.36      9.30 o 
   2   0   0     2160.71     2232.46     79.68 o 
   3   0   0     1563.17     1661.16     68.21 o 
   4   0   0     8136.71     8167.20    267.58 o 
   5   0   0      627.53      720.91     48.78 o 
   6   0   0     2741.82     2791.57    122.05 o 
   7   0   0       49.28       33.97     23.76 o 
   8   0   0      359.99      364.70     52.49 o 
   9   0   0        0.10        0.00     25.39 o 
  -9   1   0      130.13       99.82     37.76 o 
  -8   1   0      120.25      103.08     36.41 o 
  -7   1   0      203.47      161.89     36.05 o 
  -6   1   0       78.32       95.58     29.09 o 
  -5   1   0      795.75      761.02     52.04 o 
  -4   1   0      131.44      179.05     23.67 o 
  -3   1   0     3406.31     3447.25    121.78 o 
  -2   1   0     1694.25     1783.21     66.22 o 
  -1   1   0      942.74      913.96     34.24 o 
   0   1   0     3695.02     4036.73    112.79 o 
   1   1   0    17006.60    19813.73    403.43 o 
   2   1   0       72.07       80.11      7.87 o 
   3   1   0      357.07      346.31     17.25 o 
   4   1   0       57.56       76.97     16.98 o 
   5   1   0      662.59      576.54     43.00 o 
   6   1   0      297.58      257.56     34.96 o 
   7   1   0     1234.28     1128.88     73.27 o 
   8   1   0      107.64       92.78     33.70 o 
   9   1   0      398.89      374.82     57.18 o 
  -8   2   0      366.41      390.72     55.56 o 
  -7   2   0      376.43      368.85     48.15 o 
  -6   2   0      524.10      523.24     48.51 o 
  -5   2   0     2336.78     2350.54    103.62 o 
  -4   2   0        2.37        0.00     10.84 o 
  -3   2   0     2096.32     2217.92     86.18 o 
  -2   2   0     1257.99     1264.84     51.95 o 
  -1   2   0    15190.50    15684.87    468.86 o 
   0   2   0      308.45      316.14     11.11 o 
   1   2   0    25058.08    29597.10    874.84 o 
   2   2   0     4838.95     5782.94    125.85 o 
   3   2   0     1921.65     1840.96     49.63 o 
   4   2   0     1152.38     1214.14     40.55 o 
   5   2   0     1229.93     1175.67     63.69 o 
   6   2   0       89.12       80.04     23.22 o 
   7   2   0      307.59      315.19     43.90 o 
   8   2   0      104.27      116.99     34.51 o 
   9   2   0      184.06      186.01     44.00 o 
  -8   3   0      109.57       81.58     40.56 o 
  -7   3   0      236.62      302.82     48.51 o 
  -6   3   0      225.68      220.88     36.95 o 
  -5   3   0       86.24      133.97     28.82 o 
  -4   3   0     2432.33     2419.83     99.73 o 
  -3   3   0     2302.16     2279.89     90.25 o 
  -2   3   0     3911.42     3987.21    134.79 o 
  -1   3   0     9840.84    10069.01    255.61 o 
   0   3   0     7404.53     7668.40    284.97 o 
   1   3   0     1350.61     1408.16     52.04 o 
   2   3   0     3260.35     3574.78     82.84 o 
   3   3   0      427.96      361.96     18.51 o 
   4   3   0     4014.89     4322.02    105.06 o 
   5   3   0     1263.19     1255.62     48.42 o 
   6   3   0      283.39      229.37     33.70 o 
   7   3   0      100.57      103.08     28.55 o 
   8   3   0      667.09      587.84     57.82 o 
   9   3   0        2.34        0.00     19.87 o 
  -8   4   0        0.34        0.00     30.08 o 
  -7   4   0      304.96      346.63     54.66 o 
  -6   4   0       34.65       20.96     28.46 o 
  -5   4   0       36.87       54.93     24.84 o 
  -4   4   0      611.61      667.61     48.69 o 
  -3   4   0     1283.07     1285.44     62.24 o 
  -2   4   0       45.81       78.26     10.12 o 
  -1   4   0     3440.53     3538.51     82.03 o 
   0   4   0      424.49      389.38     16.65 o 
   1   4   0     1934.77     2052.37     67.12 o 
   2   4   0      510.45      557.25     29.63 o 
   3   4   0     2286.09     2446.27    122.91 o 
   4   4   0       16.17       14.40      8.06 o 
   5   4   0      237.78      224.15     19.74 o 
   6   4   0       56.25       72.79     15.86 o 
   7   4   0      613.20      610.42     55.02 o 
   8   4   0        0.25       21.68     22.49 o 
   9   4   0      249.28      223.77     47.25 o 
  -7   5   0       36.60       27.91     35.41 o 
  -6   5   0      862.13      843.23     65.68 o 
  -5   5   0       50.69       42.19     27.28 o 
  -4   5   0      538.63      608.18     50.27 o 
  -3   5   0      896.87      945.42     38.08 o 
  -2   5   0     5835.69     6178.56    139.77 o 
  -1   5   0      905.63      931.74     30.82 o 
   0   5   0     7289.89     7463.17    184.56 o 
   1   5   0      513.11      511.03     21.77 o 
   2   5   0     3403.05     3479.87    131.99 o 
   3   5   0     2021.34     2152.53     59.58 o 
   4   5   0     1072.55     1139.21     40.70 o 
   5   5   0      244.83      280.96     46.43 o 
   6   5   0     1165.74     1150.48     47.73 o 
   7   5   0      284.03      319.65     64.91 o 
   8   5   0      472.75      569.23     68.48 o 
   9   5   0       52.82      122.68     37.94 o 
  -7   6   0       89.78       88.68     27.60 o 
  -6   6   0      138.67      155.96     21.99 o 
  -5   6   0      717.34      736.89     60.30 o 
  -4   6   0       35.24       48.03     14.21 o 
  -3   6   0      239.55      236.44     19.43 o 
  -2   6   0      446.89      481.00     24.48 o 
  -1   6   0     1596.72     1834.99     51.83 o 
   0   6   0     2308.61     2464.71    143.73 o 
   1   6   0     3716.37     4096.54     98.18 o 
   2   6   0      417.14      422.70     22.14 o 
   3   6   0      922.25      917.38     34.92 o 
   4   6   0      110.87      108.86     14.87 o 
   5   6   0      318.44      332.46     27.78 o 
   6   6   0      303.48      268.17     24.66 o 
   7   6   0      445.73      485.48     44.63 o 
   8   6   0      196.88      271.65     55.47 o 
   9   6   0       60.98      129.82     40.56 o 
  -6   7   0       14.83        7.78     26.06 o 
  -5   7   0      446.85      416.48     28.83 o 
  -4   7   0      378.37      361.21     25.48 o 
  -3   7   0     3084.90     3064.27     84.11 o 
  -2   7   0      110.92      132.23     21.05 o 
  -1   7   0     1823.65     1774.86     52.55 o 
   0   7   0      339.79      331.48     30.08 o 
   1   7   0     5508.22     5398.35    126.98 o 
   2   7   0      182.43      173.27     17.26 o 
   3   7   0     1144.45     1176.35     42.25 o 
   4   7   0        8.36        4.09      9.02 o 
   5   7   0      944.06      928.54     40.34 o 
   6   7   0      151.14      151.94     20.38 o 
   7   7   0      808.29      789.34     55.20 o 
   8   7   0        0.49       42.93     17.58 o 
  -6   8   0      221.38      256.05     27.82 o 
  -5   8   0        4.06        0.00     11.17 o 
  -4   8   0      338.15      355.85     26.94 o 
  -3   8   0        1.50        7.10     11.03 o 
  -2   8   0     3155.36     3364.22    142.96 o 
  -1   8   0        6.50        0.04     10.28 o 
   0   8   0     1586.58     1508.67    123.09 o 
   1   8   0        0.61        0.00      8.84 o 
   2   8   0     2782.97     2953.70     80.88 o 
   3   8   0       18.79       28.30     12.13 o 
   4   8   0     1302.65     1208.57     46.60 o 
   5   8   0       60.47       69.40     16.08 o 
   6   8   0     1147.94     1107.13     48.42 o 
   7   8   0        1.25       31.94     13.89 o 
   8   8   0      275.69      313.93     41.83 o 
  -5   9   0       97.00      102.99     26.38 o 
  -4   9   0      148.30      171.82     22.42 o 
  -3   9   0      251.06      273.70     27.28 o 
  -2   9   0      701.72      639.42     32.98 o 
  -1   9   0      247.39      241.63     32.30 o 
   0   9   0        0.83        9.10     11.29 o 
   1   9   0      232.34      246.36     22.39 o 
   2   9   0      426.47      351.90     29.63 o 
   3   9   0       16.61        0.39     10.83 o 
   4   9   0       28.00       20.79     11.67 o 
   5   9   0      346.14      331.96     27.08 o 
   6   9   0       54.96       65.28     24.98 o 
   7   9   0      177.50      189.49     25.34 o 
   8   9   0      191.34      183.06     38.48 o 
  -4  10   0      148.10      169.39     31.62 o 
  -3  10   0      379.23      335.97     39.39 o 
  -2  10   0      237.49      289.46     25.84 o 
  -1  10   0      938.29      971.69     43.77 o 
   0  10   0       45.71       68.56     16.13 o 
   1  10   0      670.65      715.84     36.07 o 
   2  10   0      267.22      258.66     23.73 o 
   3  10   0      868.80      827.54     72.09 o 
   4  10   0      158.27      159.42     20.52 o 
   5  10   0      420.71      383.78     38.30 o 
   6  10   0       89.31       92.82     17.96 o 
   7  10   0      161.55      186.67     34.46 o 
  -1  11   0       29.45       41.29     24.57 o 
   0  11   0      322.88      368.95     41.83 o 
   1  11   0      114.23      126.57     19.74 o 
   2  11   0      361.43      396.20     29.25 o 
   3  11   0      115.95      137.76     20.73 o 
   4  11   0      201.19      243.57     38.67 o 
   5  11   0       40.52       49.97     17.75 o 
   6  11   0      333.38      327.66     29.76 o 
   4  12   0       13.33       18.79     20.15 o 
   5  12   0       62.58       46.16     25.48 o 
  -4 -12   1      225.62      245.90     39.03 o 
  -3 -12   1        1.59        0.00     20.87 o 
  -2 -12   1      171.86      183.30     36.50 o 
  -6 -11   1       39.74       87.66     44.04 o 
  -5 -11   1      196.22      210.72     25.42 o 
  -4 -11   1       21.85       46.42     16.94 o 
  -3 -11   1      371.74      417.82     45.53 o 
  -2 -11   1      101.33       96.93     30.44 o 
  -1 -11   1      172.64      176.52     36.77 o 
   0 -11   1       18.30        0.00     23.13 o 
   1 -11   1      348.05      274.54     40.20 o 
   2 -11   1       31.08       58.45     26.11 o 
   3 -11   1       66.06       76.52     29.90 o 
  -7 -10   1       65.54      105.98     19.26 o 
  -6 -10   1      143.39      161.30     51.18 o 
  -5 -10   1      344.44      312.55     27.77 o 
  -4 -10   1      296.69      284.79     26.78 o 
  -3 -10   1      406.43      383.85     28.26 o 
  -2 -10   1      510.56      478.01     30.69 o 
  -1 -10   1      329.20      338.49     26.32 o 
   0 -10   1      218.77      185.38     32.88 o 
   1 -10   1      231.08      201.28     32.43 o 
   2 -10   1      321.09      348.35     39.30 o 
   3 -10   1      119.33      137.95     30.44 o 
   4 -10   1       78.46       69.92     26.47 o 
  -7  -9   1       93.03       96.75     21.23 o 
  -6  -9   1       44.42       71.19     17.98 o 
  -5  -9   1        1.15        2.14     11.42 o 
  -4  -9   1      793.98      777.83     38.26 o 
  -3  -9   1        6.14       25.34     12.31 o 
  -2  -9   1      737.04      628.59     77.56 o 
  -1  -9   1       42.47       21.72     12.12 o 
   0  -9   1      426.95      406.52     27.12 o 
   1  -9   1        2.80        0.41     11.75 o 
   2  -9   1      478.21      477.78     29.00 o 
   3  -9   1       11.35        0.00     14.82 o 
   4  -9   1      199.45      190.71     32.52 o 
   5  -9   1        0.53        3.34     15.36 o 
  -8  -8   1        8.77       73.82     31.80 o 
  -7  -8   1      878.99      831.16     68.61 o 
  -6  -8   1        4.51        7.11     11.36 o 
  -5  -8   1      531.28      525.35     31.19 o 
  -4  -8   1       21.82       12.93     11.77 o 
  -3  -8   1      878.73      790.07     35.87 o 
  -2  -8   1        0.21        0.26      8.98 o 
  -1  -8   1     1791.99     1650.57     67.12 o 
   0  -8   1      406.61      423.05     25.94 o 
   1  -8   1      656.88      660.24     31.19 o 
   2  -8   1       33.69       56.13     14.48 o 
   3  -8   1     1094.13     1145.20     45.31 o 
   4  -8   1      154.77      150.19     20.91 o 
   5  -8   1      562.99      539.78     43.90 o 
  -8  -7   1       93.84      173.49     44.00 o 
  -7  -7   1       31.24       54.20     22.31 o 
  -6  -7   1     1544.22     1431.02     56.10 o 
  -5  -7   1       12.26       13.01     12.29 o 
  -4  -7   1      383.46      373.42     25.52 o 
  -3  -7   1        9.58       11.30     10.25 o 
  -2  -7   1     1220.51     1186.78     54.38 o 
  -1  -7   1      151.51      172.54     16.85 o 
   0  -7   1     1044.73      951.32     38.71 o 
   1  -7   1      349.19      388.33     23.94 o 
   2  -7   1     1120.99     1055.55     62.61 o 
   3  -7   1      173.47      180.45     38.39 o 
   4  -7   1     1121.70     1195.91     46.84 o 
   5  -7   1       46.60       61.28     15.56 o 
   6  -7   1      289.83      281.04     28.09 o 
  -8  -6   1      259.30      334.45     34.44 o 
  -7  -6   1       71.89      114.18     22.40 o 
  -6  -6   1     1554.50     1519.41     68.30 o 
  -5  -6   1      189.02      234.72     49.10 o 
  -4  -6   1      600.94      541.10     29.77 o 
  -3  -6   1      592.42      594.12     28.16 o 
  -2  -6   1     2636.55     2704.76     72.06 o 
  -1  -6   1     2291.29     2389.15    117.26 o 
   0  -6   1      641.72      595.77     36.77 o 
   1  -6   1       26.48       27.13      9.23 o 
   2  -6   1      464.29      519.60     35.14 o 
   3  -6   1      935.85     1048.06     39.87 o 
   4  -6   1     2049.82     2004.03     78.19 o 
   5  -6   1        5.55       13.33     11.60 o 
   6  -6   1      152.64      171.34     37.26 o 
   7  -6   1       21.47       51.84     41.60 o 
  -9  -5   1      218.08      322.15     55.38 o 
  -8  -5   1      149.52      172.46     41.47 o 
  -7  -5   1      928.15     1020.16     49.35 o 
  -6  -5   1      319.35      321.88     36.95 o 
  -5  -5   1      487.62      517.54     29.00 o 
  -4  -5   1      341.63      292.62     20.71 o 
  -3  -5   1     2122.79     2306.97     63.88 o 
  -2  -5   1      145.99      125.87     12.84 o 
  -1  -5   1     8282.49     8712.87    229.24 o 
   0  -5   1     1895.45     2030.32     53.30 o 
   1  -5   1     3838.21     3610.84    109.22 o 
   2  -5   1       73.51       73.24     11.46 o 
   3  -5   1     2398.95     2371.17     66.07 o 
   4  -5   1      178.55      189.53     19.42 o 
   5  -5   1     5676.12     5479.83    193.69 o 
   6  -5   1       23.93       10.48     26.47 o 
   7  -5   1      254.74      264.51     49.14 o 
  -9  -4   1       44.55       53.48     27.82 o 
  -8  -4   1      310.28      327.66     50.50 o 
  -7  -4   1       23.82       34.88     19.20 o 
  -6  -4   1      162.81      187.03     22.26 o 
  -5  -4   1        0.08        3.55      8.53 o 
  -4  -4   1      906.30      985.56     37.12 o 
  -3  -4   1        9.71       21.74      7.44 o 
  -2  -4   1     4557.99     5043.42    115.02 o 
  -1  -4   1       77.71       72.10      8.86 o 
   0  -4   1     1447.12     1464.14     43.23 o 
   1  -4   1      375.88      363.93     17.06 o 
   2  -4   1     2185.05     2333.82     60.43 o 
   3  -4   1       14.83       23.22      9.14 o 
   4  -4   1      236.10      327.57     35.41 o 
   5  -4   1      448.09      501.83     48.06 o 
   6  -4   1      814.49      863.28     65.13 o 
   7  -4   1       12.12        4.16     28.91 o 
   8  -4   1       85.99       91.15     40.11 o 
  -9  -3   1      552.81      541.67     57.73 o 
  -8  -3   1      225.10      197.84     40.20 o 
  -7  -3   1     1163.86     1133.49     75.43 o 
  -6  -3   1      875.70      807.01     38.18 o 
  -5  -3   1     1290.41     1252.92     46.08 o 
  -4  -3   1      816.35      865.81     33.44 o 
  -3  -3   1     8022.17     8796.09    192.39 o 
  -2  -3   1     1715.43     1809.59     48.01 o 
  -1  -3   1     7356.83     7631.00    162.85 o 
   0  -3   1     1063.23      948.03     27.01 o 
   1  -3   1      210.36      162.99     16.58 o 
   2  -3   1     1549.22     1421.20     40.35 o 
   3  -3   1     3403.95     3760.01    132.80 o 
   4  -3   1     1182.58     1140.53     58.99 o 
   5  -3   1      431.94      402.73     41.47 o 
   6  -3   1      896.74      989.30     65.86 o 
   7  -3   1      244.21      223.95     42.10 o 
   8  -3   1       86.32       66.04     36.41 o 
  -9  -2   1      126.10       99.82     37.85 o 
  -8  -2   1      428.97      365.33     50.23 o 
  -7  -2   1      501.03      468.68     46.43 o 
  -6  -2   1      157.88      142.56     28.55 o 
  -5  -2   1     1287.74     1163.15     43.42 o 
  -4  -2   1     3813.23     4017.54     99.82 o 
  -3  -2   1     2615.46     2930.76     72.78 o 
  -2  -2   1     3272.11     3390.86     78.51 o 
  -1  -2   1       59.13       90.74     22.45 o 
   0  -2   1     2776.54     2908.85    170.38 o 
   1  -2   1     6287.97     6574.40    140.03 o 
   2  -2   1     1355.64     1371.17     54.20 o 
   3  -2   1      926.98     1022.82     48.51 o 
   4  -2   1     2276.86     2376.82     96.57 o 
   5  -2   1      819.65      849.82     54.38 o 
   6  -2   1      353.90      395.96     42.73 o 
   7  -2   1      397.11      483.22     54.29 o 
   8  -2   1      315.68      329.38     52.40 o 
  -9  -1   1        0.13       16.89     28.55 o 
  -8  -1   1      396.40      306.88     47.07 o 
  -7  -1   1       45.08       53.30     23.13 o 
  -6  -1   1      887.62      777.46     56.19 o 
  -5  -1   1       48.36       68.21     19.15 o 
  -4  -1   1     2673.71     2763.97     73.61 o 
  -3  -1   1        9.02        1.42      5.11 o 
  -2  -1   1      946.65      863.23     40.88 o 
  -1  -1   1      360.87      348.39      8.77 o 
   0  -1   1    12623.34    12089.46    363.71 o 
   1  -1   1     3310.48     3471.55    108.59 o 
   2  -1   1     5212.11     5329.74    169.11 o 
   3  -1   1       70.22      113.47     16.26 o 
   4  -1   1     6049.73     6496.74    217.72 o 
   5  -1   1       37.22       49.42     18.43 o 
   6  -1   1     1136.85     1075.31     66.85 o 
   7  -1   1        2.43        0.00     20.06 o 
   8  -1   1      279.49      281.05     48.51 o 
   9  -1   1        0.16        0.00     28.55 o 
  -9   0   1      573.60      609.52     64.23 o 
  -8   0   1       55.44       50.50     29.45 o 
  -7   0   1      627.58      508.70     50.41 o 
  -6   0   1       29.67       51.49     22.04 o 
  -5   0   1     1704.00     1619.33     79.05 o 
  -4   0   1       84.20       65.32     16.62 o 
  -3   0   1     8430.34     8230.26    262.80 o 
  -2   0   1     1544.85     1768.92     48.92 o 
  -1   0   1     8238.70     9014.69    151.27 o 
   0   0   1     2508.13        0.00      0.81 o 
   1   0   1    13416.13    14691.41    438.15 o 
   2   0   1      155.14      176.43     15.54 o 
   3   0   1     3361.32     3647.90    127.29 o 
   4   0   1        0.48        0.00      6.59 o 
   5   0   1     4829.39     4695.02    171.55 o 
   6   0   1      293.87      309.86     37.49 o 
   7   0   1     1035.17      992.10     68.21 o 
   8   0   1       70.50       71.01     30.35 o 
   9   0   1      442.91      491.63     64.14 o 
  -8   1   1      336.24      285.92     48.69 o 
  -7   1   1      161.74      147.79     36.50 o 
  -6   1   1      613.92      609.79     51.85 o 
  -5   1   1       51.06       55.56     20.96 o 
  -4   1   1     1037.63     1176.76     59.99 o 
  -3   1   1       73.79       93.68     16.08 o 
  -2   1   1     2095.00     2139.77     77.69 o 
  -1   1   1        6.49        7.95      5.24 o 
   0   1   1     7007.67     7213.51    149.95 o 
   1   1   1     2502.37     2933.21     79.23 o 
   2   1   1     3001.95     3372.27    110.94 o 
   3   1   1       70.27       85.46     14.45 o 
   4   1   1     1399.63     1368.91     64.05 o 
   5   1   1     3267.71     3489.62    136.50 o 
   6   1   1      590.44      576.18     48.42 o 
   7   1   1        0.60        0.00     15.09 o 
   8   1   1      101.85       77.60     31.44 o 
   9   1   1        2.42        0.00     22.68 o 
  -8   2   1      367.77      384.94     55.74 o 
  -7   2   1      208.83      181.22     39.48 o 
  -6   2   1      373.45      393.34     45.08 o 
  -5   2   1      140.46      169.93     29.00 o 
  -4   2   1     3367.26     3298.92    126.20 o 
  -3   2   1     4004.37     4318.57    149.51 o 
  -2   2   1     8613.02     8751.52    272.64 o 
  -1   2   1     3856.72     4001.39    129.37 o 
   0   2   1     8611.18     9542.18    196.50 o 
   1   2   1     5363.29     6524.97    110.67 o 
   2   2   1    24263.59    27430.77    767.07 o 
   3   2   1      121.39      133.77     11.15 o 
   5   2   1      645.39      677.18     46.62 o 
   6   2   1     2484.54     2364.54    109.49 o 
   7   2   1        5.57        0.00     15.36 o 
   8   2   1      403.27      406.62     51.31 o 
   9   2   1        0.13        0.00     22.49 o 
  -8   3   1       24.80       45.53     34.51 o 
  -7   3   1      584.17      555.59     57.46 o 
  -6   3   1       54.80       48.78     26.11 o 
  -5   3   1      720.86      672.76     51.40 o 
  -4   3   1      551.77      524.24     40.47 o 
  -3   3   1     3052.65     3538.40    128.73 o 
  -2   3   1     5587.52     5802.03    189.26 o 
  -1   3   1     5251.94     5348.13    124.40 o 
   0   3   1      869.05      887.65     24.80 o 
   1   3   1        5.92        4.48      5.16 o 
   2   3   1     1374.59     1404.74     38.09 o 
   3   3   1     4580.33     5051.09     90.45 o 
   4   3   1        0.61        0.00      5.81 o 
   6   3   1      772.10      734.28     54.38 o 
   7   3   1      485.40      495.69     49.51 o 
   8   3   1      109.56      157.55     39.39 o 
   9   3   1      316.05      251.87     47.97 o 
  -8   4   1      209.25      243.46     52.40 o 
  -7   4   1       22.71        1.72     30.72 o 
  -6   4   1      996.36     1018.85     73.08 o 
  -5   4   1      743.88      757.95     59.08 o 
  -4   4   1     1225.04     1114.97     63.42 o 
  -3   4   1      294.41      304.89     30.81 o 
  -2   4   1     5689.42     6230.42    204.35 o 
  -1   4   1     1642.86     1747.98     51.45 o 
   0   4   1     2402.77     2392.26     56.90 o 
   1   4   1     3195.55     3780.34    143.10 o 
   2   4   1     2235.29     2369.00     58.95 o 
   3   4   1     1304.14     1484.07     43.72 o 
   4   4   1      441.68      447.28     22.78 o 
   5   4   1       52.19       60.92     14.05 o 
   7   4   1       52.81       67.66     26.20 o 
   8   4   1       88.06       85.01     33.79 o 
   9   4   1        1.39        2.71     27.10 o 
  -7   5   1      173.76      171.37     46.25 o 
  -6   5   1      315.25      333.71     49.33 o 
  -5   5   1     1592.83     1561.87     85.91 o 
  -4   5   1      239.15      284.84     36.50 o 
  -3   5   1     2782.02     3022.60     79.55 o 
  -2   5   1      586.31      570.44     24.28 o 
  -1   5   1     3632.94     3672.25     86.61 o 
   0   5   1     1192.34     1095.88     32.63 o 
   1   5   1     6561.71     6495.48    142.47 o 
   2   5   1     4186.55     4782.39    116.54 o 
   3   5   1     2676.07     2861.10     73.26 o 
   4   5   1     1697.39     1759.75     53.66 o 
   5   5   1     1405.75     1498.09     69.56 o 
   6   5   1     1037.66     1011.96     43.57 o 
   7   5   1     1062.97     1168.00     83.29 o 
   8   5   1      346.50      361.18     56.64 o 
   9   5   1      216.28      177.88     44.81 o 
  -7   6   1      139.06      108.77     41.29 o 
  -6   6   1        6.58        0.00     25.02 o 
  -5   6   1      374.60      398.69     27.29 o 
  -4   6   1      331.63      335.79     49.60 o 
  -3   6   1        2.84       13.94      8.65 o 
  -2   6   1       16.77       10.83      8.78 o 
  -1   6   1     1006.66      988.77     33.53 o 
   0   6   1      237.49      230.64     16.19 o 
   1   6   1      655.68      637.61     37.22 o 
   2   6   1      306.21      333.51     19.46 o 
   3   6   1      768.28      803.70     31.24 o 
   4   6   1      125.72      126.38     15.27 o 
   5   6   1      375.12      340.65     23.36 o 
   6   6   1      208.24      173.80     20.89 o 
   7   6   1      444.06      419.53     30.42 o 
   8   6   1      133.51      203.62     52.04 o 
   9   6   1      149.97      307.24     63.42 o 
  -6   7   1      494.00      502.09     35.73 o 
  -5   7   1       35.89       59.41     27.60 o 
  -4   7   1     1648.08     1637.01     55.96 o 
  -3   7   1      451.68      379.76     25.43 o 
  -2   7   1     1485.46     1518.71     74.58 o 
  -1   7   1        1.07        0.00      8.21 o 
   0   7   1     3618.76     3517.59     87.13 o 
   1   7   1        1.68        4.25      8.13 o 
   2   7   1     4041.86     4161.15    101.70 o 
   3   7   1      399.90      387.09     24.57 o 
   4   7   1      813.27      823.32     36.32 o 
   5   7   1       55.21       66.13     16.58 o 
   6   7   1     1039.47     1011.14     62.83 o 
   7   7   1       28.56       30.28     14.04 o 
   9   7   1        0.43       63.87     34.51 o 
  -6   8   1        0.70       24.16     17.89 o 
  -5   8   1      262.03      330.55     28.97 o 
  -4   8   1        9.77       17.73     12.19 o 
  -3   8   1     2491.33     2446.59    105.25 o 
  -2   8   1       30.65       28.25     12.80 o 
  -1   8   1     2010.71     1934.32     57.65 o 
   0   8   1      586.48      612.22     29.89 o 
   1   8   1     1770.45     1784.54     55.43 o 
   2   8   1      419.58      498.73     27.87 o 
   3   8   1     1900.85     1805.32     56.63 o 
   4   8   1        3.80       12.97      9.81 o 
   5   8   1      802.78      797.56     37.75 o 
   6   8   1        7.35       37.58     13.19 o 
   7   8   1      320.24      313.75     41.06 o 
   8   8   1       12.66       30.96     20.15 o 
  -5   9   1      149.81      167.50     23.46 o 
  -4   9   1       64.07       90.62     21.50 o 
  -3   9   1      120.70      160.55     20.55 o 
  -2   9   1      924.03      943.17     40.51 o 
  -1   9   1     1242.28     1188.90     44.31 o 
   0   9   1       88.66       69.51     15.04 o 
   1   9   1       88.62       79.60     15.93 o 
   2   9   1        2.69        5.02     11.15 o 
   3   9   1     2138.10     1888.91     95.76 o 
   4   9   1       94.31      105.62     17.05 o 
   5   9   1      250.65      239.41     23.05 o 
   6   9   1       95.06      109.18     18.87 o 
   7   9   1      119.44      126.29     21.02 o 
   8   9   1      258.56      217.66     27.14 o 
  -4  10   1      275.48      310.95     44.63 o 
  -3  10   1      132.69      173.26     22.90 o 
  -2  10   1      427.70      471.79     29.94 o 
  -1  10   1       87.13       91.91     17.64 o 
   0  10   1     1106.80     1104.33     44.85 o 
   1  10   1      237.98      216.39     22.13 o 
   2  10   1      959.57      927.50     47.97 o 
   3  10   1       55.66       62.30     15.33 o 
   4  10   1      637.75      643.78     59.94 o 
   5  10   1      157.91      167.18     21.03 o 
   6  10   1      139.11      155.99     26.20 o 
   7  10   1        8.87       24.75     32.93 o 
  -2  11   1       40.94       43.63     23.22 o 
  -1  11   1      251.56      311.94     38.67 o 
   0  11   1        4.29       14.82     17.89 o 
   1  11   1       80.25       89.89     24.93 o 
   2  11   1       81.48       99.82     24.57 o 
   3  11   1      305.28      284.24     25.93 o 
   4  11   1        1.40        8.59     12.84 o 
   5  11   1        4.73       22.02     14.86 o 
   6  11   1       28.12       40.55     16.89 o 
   1  12   1      105.96      145.27     30.26 o 
   2  12   1      315.41      272.01     37.76 o 
   3  12   1      148.08      158.73     33.34 o 
   4  12   1      286.45      275.72     41.10 o 
   5  12   1       44.17       46.34     22.40 o 
   4  13   1       82.35       75.34     30.26 o 
  -4 -12   2       13.31       73.81     27.46 o 
  -3 -12   2      246.16      262.07     41.83 o 
  -2 -12   2       25.28       58.99     30.72 o 
  -1 -12   2      311.41      284.48     44.72 o 
   0 -12   2        5.60        0.00     21.05 o 
  -5 -11   2      212.43      228.65     37.31 o 
  -4 -11   2      224.54      252.77     39.93 o 
  -3 -11   2      494.87      495.06     50.14 o 
  -2 -11   2       72.29       53.30     29.18 o 
  -1 -11   2      566.22      562.54     54.66 o 
   0 -11   2      129.41      120.96     32.52 o 
   1 -11   2      170.83      147.79     34.15 o 
   2 -11   2       52.51       58.27     27.55 o 
  -6 -10   2       16.93       44.46     17.79 o 
  -5 -10   2       88.10       88.05     21.09 o 
  -4 -10   2      294.17      279.53     26.68 o 
  -3 -10   2      294.92      308.24     41.01 o 
  -2 -10   2      505.95      472.65     48.15 o 
  -1 -10   2       80.49       71.46     28.46 o 
   0 -10   2      159.57      128.01     31.44 o 
   1 -10   2      331.44      364.61     42.10 o 
   2 -10   2      337.92      326.94     40.83 o 
   3 -10   2       46.12       53.30     23.76 o 
  -7  -9   2      137.52      170.29     25.13 o 
  -6  -9   2        0.29        9.79     15.40 o 
  -5  -9   2      302.52      293.83     46.80 o 
  -4  -9   2       17.29       15.78     13.02 o 
  -3  -9   2      392.94      373.97     27.25 o 
  -2  -9   2       15.07       31.43     12.87 o 
  -1  -9   2      228.55      227.29     23.26 o 
   0  -9   2        3.80       28.10     21.14 o 
   1  -9   2      182.93      168.30     28.55 o 
   2  -9   2       40.84       44.90     21.95 o 
   3  -9   2      271.50      226.03     34.42 o 
   4  -9   2        0.03        5.06     17.89 o 
   5  -9   2      129.89      138.31     30.08 o 
  -7  -8   2        7.59       34.78     19.24 o 
  -6  -8   2      385.14      442.83     38.71 o 
  -5  -8   2       92.51       74.83     16.73 o 
  -4  -8   2     2287.85     2050.11     91.97 o 
  -3  -8   2      202.66      175.56     20.05 o 
  -2  -8   2     1326.76     1286.08     50.95 o 
  -1  -8   2      128.34      120.46     19.15 o 
   0  -8   2     1300.37     1289.55     45.85 o 
   1  -8   2      260.38      263.25     21.79 o 
   2  -8   2     1115.73     1166.00     66.67 o 
   3  -8   2       21.79       44.45     19.96 o 
   4  -8   2      702.90      823.08     54.47 o 
   5  -8   2       22.97       23.31     16.89 o 
  -8  -7   2       16.74       82.52     18.86 o 
  -7  -7   2       82.35      104.57     33.11 o 
  -6  -7   2       33.67       42.47     15.40 o 
  -5  -7   2      631.37      589.86     33.34 o 
  -4  -7   2      147.01      148.42     23.53 o 
  -3  -7   2     1223.64     1149.78     53.16 o 
  -2  -7   2      476.51      494.25     27.31 o 
  -1  -7   2      523.86      496.44     26.09 o 
   0  -7   2      106.23      120.99     14.41 o 
   1  -7   2      870.95      889.38     34.99 o 
   2  -7   2       73.91       59.85     13.73 o 
   3  -7   2     1000.78     1043.30     42.18 o 
   4  -7   2       45.55       39.15     14.30 o 
   5  -7   2      225.50      259.45     32.97 o 
   6  -7   2       57.38       96.21     24.12 o 
  -8  -6   2       56.70       93.53     20.15 o 
  -7  -6   2      313.08      400.80     35.10 o 
  -6  -6   2      545.38      535.53     45.89 o 
  -5  -6   2     1226.58     1172.05     46.87 o 
  -4  -6   2      330.04      312.52     25.97 o 
  -3  -6   2     1932.30     1883.53     57.56 o 
  -2  -6   2        5.71       11.20      7.76 o 
  -1  -6   2     1200.89     1190.63     52.76 o 
   0  -6   2      202.39      234.23     17.03 o 
   1  -6   2     1351.60     1357.64     42.26 o 
   2  -6   2       32.97       29.92     10.84 o 
   3  -6   2      912.95      955.58     38.07 o 
   4  -6   2      597.74      517.26     29.33 o 
   5  -6   2      975.15      902.99     40.81 o 
   6  -6   2        1.15        7.15     14.36 o 
   7  -6   2      225.83      255.84     34.24 o 
  -8  -5   2      354.28      344.79     34.14 o 
  -7  -5   2       11.13       40.47     19.29 o 
  -6  -5   2      659.85      642.73     36.37 o 
  -5  -5   2      563.84      503.82     36.45 o 
  -4  -5   2     2317.55     2365.73     78.28 o 
  -3  -5   2       18.66       23.73      9.07 o 
  -2  -5   2     4316.09     4445.71    203.94 o 
  -1  -5   2       32.14       45.27      9.07 o 
   0  -5   2     5227.03     4972.51    179.32 o 
   1  -5   2     1818.30     1936.83     52.12 o 
   2  -5   2     4310.99     4606.67    108.75 o 
   3  -5   2      331.05      338.05     21.58 o 
   4  -5   2     2852.70     2745.02     77.33 o 
   5  -5   2      307.08      298.43     25.51 o 
   6  -5   2      763.97      788.19     39.59 o 
   7  -5   2       18.65       59.16     27.24 o 
  -9  -4   2      394.81      418.09     58.63 o 
  -8  -4   2      117.13      141.56     37.13 o 
  -7  -4   2      453.54      437.91     36.99 o 
  -6  -4   2      257.99      259.92     25.27 o 
  -5  -4   2      955.06      951.85     40.75 o 
  -4  -4   2      652.87      683.07     62.02 o 
  -3  -4   2     3602.90     3896.93     95.63 o 
  -2  -4   2     2284.94     2242.91     59.50 o 
  -1  -4   2     1692.55     1738.68     49.87 o 
   0  -4   2      482.40      479.43     19.35 o 
   1  -4   2     2974.94     3317.81    178.10 o 
   2  -4   2       45.03       53.47     18.66 o 
   3  -4   2      965.87     1051.11     36.91 o 
   4  -4   2       18.22       20.35      9.64 o 
   5  -4   2      879.24      898.69     59.53 o 
   6  -4   2      652.38      634.99     55.38 o 
   7  -4   2       47.42       61.61     34.24 o 
   8  -4   2        9.66        0.00     35.41 o 
  -9  -3   2       69.62       71.28     28.10 o 
  -8  -3   2      512.72      491.99     57.55 o 
  -7  -3   2      238.37      241.84     39.30 o 
  -6  -3   2     1054.07     1006.04     44.36 o 
  -5  -3   2      916.28      794.53     35.51 o 
  -4  -3   2     3357.31     3176.33    116.00 o 
  -3  -3   2     2128.26     2192.78     59.24 o 
  -2  -3   2     1849.66     1688.81     45.90 o 
  -1  -3   2     3289.64     3436.61     79.85 o 
   0  -3   2      634.27      570.11     19.53 o 
   1  -3   2     8951.59     9404.14    295.50 o 
   2  -3   2     3710.16     3773.13     87.87 o 
   3  -3   2     5779.79     6440.00    145.41 o 
   4  -3   2     2183.88     1988.18     84.11 o 
   5  -3   2      973.55      915.05     56.46 o 
   6  -3   2       54.27       38.76     26.47 o 
   7  -3   2     1230.10     1229.97     80.85 o 
   8  -3   2       83.84       57.73     37.67 o 
  -9  -2   2        7.05        9.12     21.50 o 
  -8  -2   2      118.07       91.60     31.08 o 
  -7  -2   2        9.42       10.57     18.25 o 
  -6  -2   2      215.81      204.98     32.34 o 
  -5  -2   2      211.79      183.28     19.12 o 
  -4  -2   2     2248.04     2315.44    125.03 o 
  -3  -2   2      435.39      484.01     35.73 o 
  -2  -2   2     1885.91     2021.08     68.12 o 
  -1  -2   2     2780.35     2896.79     67.13 o 
   0  -2   2      413.35      426.02     36.50 o 
   1  -2   2      753.81      690.29     66.58 o 
   2  -2   2     5033.00     5446.88    119.96 o 
   3  -2   2     2231.02     2315.30     86.64 o 
   4  -2   2     2856.42     3320.24    123.40 o 
   5  -2   2      958.97      970.24     57.09 o 
   6  -2   2        5.36       24.57     20.96 o 
   7  -2   2        9.17        4.61     23.13 o 
   8  -2   2      239.76      260.09     47.79 o 
  -9  -1   2      222.19      184.47     41.65 o 
  -8  -1   2        7.39       18.88     23.40 o 
  -7  -1   2      944.82      972.23     67.39 o 
  -6  -1   2       66.89       97.66     25.57 o 
  -4  -1   2      879.24      897.42     34.53 o 
  -3  -1   2     1997.03     2131.06     57.26 o 
  -2  -1   2      293.84      299.45     12.73 o 
  -1  -1   2     3580.15     3427.39    163.69 o 
   0  -1   2    12917.73    13650.61    281.70 o 
   1  -1   2     6679.20     7010.48    146.09 o 
   2  -1   2      645.62      596.60     28.55 o 
   3  -1   2     3571.91     3562.07    122.95 o 
   4  -1   2        0.20       12.20     10.84 o 
   5  -1   2     2181.82     2073.28     91.78 o 
   6  -1   2       96.25       77.42     25.93 o 
   7  -1   2       13.98        2.08     22.13 o 
   8  -1   2       13.79       22.49     27.64 o 
   9  -1   2      179.12      212.93     49.05 o 
  -8   0   2      303.36      264.60     47.43 o 
  -7   0   2       37.84       41.74     24.30 o 
  -6   0   2     2034.66     2053.68    100.19 o 
  -5   0   2       85.16      111.21     23.31 o 
  -4   0   2     1667.44     1613.55     73.72 o 
  -3   0   2     1174.81     1186.85     44.13 o 
  -2   0   2     8016.85     7648.46    163.91 o 
  -1   0   2      567.98      563.75     13.92 o 
   0   0   2    13446.29    13944.25    287.18 o 
   1   0   2      294.48      291.89     13.10 o 
   2   0   2     6738.70     7395.62    228.92 o 
   3   0   2       58.74      101.90     15.18 o 
   4   0   2     3582.00     3770.31    136.41 o 
   5   0   2      505.44      584.13     42.46 o 
   6   0   2     1835.13     1878.78     91.51 o 
   7   0   2       81.77       89.26     27.55 o 
   8   0   2      290.99      291.34     45.80 o 
   9   0   2       24.03       23.76     32.07 o 
  -8   1   2      238.82      242.38     48.96 o 
  -7   1   2      265.01      242.74     42.37 o 
  -6   1   2      579.05      575.28     50.50 o 
  -5   1   2      368.78      391.53     39.30 o 
  -4   1   2      351.72      464.07     35.77 o 
  -3   1   2        8.58       10.30      8.76 o 
  -2   1   2      698.69      714.13     35.41 o 
  -1   1   2      143.00      140.92      9.35 o 
   0   1   2       84.29       77.75      3.64 o 
   1   1   2     9710.23    10491.72    314.47 o 
   2   1   2     1771.59     2168.05     75.34 o 
   3   1   2     2472.25     2595.99     93.59 o 
   4   1   2     1664.32     1700.00     73.99 o 
   5   1   2      753.88      853.61     51.76 o 
   6   1   2      340.26      334.16     39.12 o 
   7   1   2      353.06      385.12     41.83 o 
   8   1   2       96.57       98.47     32.52 o 
   9   1   2       36.60       21.32     29.45 o 
  -8   2   2      222.38      243.46     48.24 o 
  -7   2   2     1453.39     1528.09     93.23 o 
  -6   2   2      548.65      579.89     51.22 o 
  -5   2   2     3482.45     3683.67    146.17 o 
  -4   2   2       92.58       99.92     20.87 o 
  -3   2   2     1923.47     1632.88     70.46 o 
  -2   2   2     3070.82     3292.86    114.28 o 
  -1   2   2    21665.76    21711.22    647.28 o 
   0   2   2       24.49       29.99      5.10 o 
   1   2   2    24648.26    29125.04   1089.54 o 
   2   2   2    23115.60    28126.42    572.53 o 
   3   2   2     2413.98     2605.56     95.22 o 
   4   2   2        0.36        2.35      8.49 o 
   5   2   2     4858.08     4962.87    179.77 o 
   6   2   2      286.29      331.73     38.57 o 
   7   2   2     1248.31     1248.13     77.15 o 
   8   2   2       27.12       28.82     22.31 o 
   9   2   2      259.49      262.16     47.88 o 
  -8   3   2      201.65      124.49     42.01 o 
  -7   3   2       17.47       20.87     28.19 o 
  -6   3   2      464.22      481.15     53.30 o 
  -5   3   2        7.10        5.87     19.06 o 
  -4   3   2     1354.19     1365.93     69.74 o 
  -3   3   2     1556.34     1356.08     64.14 o 
  -1   3   2       59.20       65.77     13.64 o 
   0   3   2       92.31       88.54      7.11 o 
   1   3   2     1827.19     2102.50     39.88 o 
   2   3   2    80361.95    90108.92   1492.64 o 
   3   3   2      271.37      316.90     11.46 o 
   4   3   2     2489.13     2744.96    106.51 o 
   5   3   2      325.56      295.41     29.99 o 
   6   3   2     1383.05     1427.63     79.41 o 
   7   3   2       67.69       66.22     26.47 o 
   8   3   2      581.17      567.15     58.09 o 
   9   3   2        0.29        0.00     22.95 o 
  -8   4   2       29.87       21.41     34.87 o 
  -7   4   2      364.66      349.61     53.66 o 
  -6   4   2      455.88      402.55     50.50 o 
  -5   4   2      340.59      346.90     43.45 o 
  -4   4   2     1154.99     1107.83     64.23 o 
  -3   4   2     1326.00     1553.65     72.72 o 
  -2   4   2      718.99      769.24     44.90 o 
  -1   4   2     6692.92     7108.34    153.24 o 
   0   4   2     2400.44     2384.26     56.39 o 
   1   4   2       47.91       49.49      9.30 o 
   2   4   2     5316.31     6238.74    109.08 o 
   3   4   2     8751.99    10364.42    177.81 o 
   4   4   2     3271.89     3576.97     68.40 o 
   5   4   2      202.90      211.26     18.47 o 
   6   4   2      173.41      110.39     24.84 o 
   7   4   2       84.62       78.60     27.82 o 
   8   4   2      975.77     1047.57     80.85 o 
   9   4   2      107.31      113.47     40.74 o 
  -7   5   2      107.30      102.08     43.00 o 
  -6   5   2      621.71      623.52     61.07 o 
  -5   5   2      382.58      465.97     51.40 o 
  -4   5   2      903.46      887.31     61.25 o 
  -3   5   2      471.19      495.06     43.09 o 
  -2   5   2     1907.18     1843.41     51.67 o 
  -1   5   2      807.25      787.96     29.63 o 
   0   5   2      833.06      748.49     24.86 o 
   1   5   2     3181.84     3654.22     87.18 o 
   2   5   2     1639.02     1555.67     43.10 o 
   3   5   2     4459.82     4753.85    111.11 o 
   4   5   2       49.87       34.19      9.80 o 
   5   5   2      293.49      284.51     20.93 o 
   6   5   2     1149.88     1110.72     45.30 o 
   8   5   2       19.99       37.49     30.53 o 
   9   5   2      101.52      120.42     44.36 o 
  -7   6   2       29.68       47.97     38.48 o 
  -6   6   2      259.34      298.75     50.50 o 
  -5   6   2       32.03       31.89     26.92 o 
  -4   6   2      250.25      264.06     39.84 o 
  -3   6   2      327.72      320.33     64.64 o 
  -2   6   2     1427.90     1453.00     45.54 o 
  -1   6   2      179.61      211.29     14.91 o 
   0   6   2     4907.41     4865.94    110.79 o 
   1   6   2      660.90      703.38     26.82 o 
   2   6   2     2573.56     2800.17     70.67 o 
   3   6   2       83.61       84.97     16.80 o 
   4   6   2        2.97        0.00      7.81 o 
   5   6   2       33.76       25.07     18.47 o 
   6   6   2      551.27      512.60     39.30 o 
   7   6   2       25.47       21.32     19.06 o 
   8   6   2       27.92       87.72     38.03 o 
   9   6   2        4.27       65.04     35.32 o 
  -6   7   2        1.11       25.93     23.76 o 
  -5   7   2      779.19      809.97     70.65 o 
  -4   7   2       40.73       39.36     17.30 o 
  -3   7   2      437.72      451.37     26.37 o 
  -2   7   2      541.98      534.69     27.06 o 
  -1   7   2     3603.27     3732.12     92.36 o 
   0   7   2      258.08      249.78     18.00 o 
   1   7   2     6495.26     6178.38    174.81 o 
   2   7   2      141.76      150.85     14.64 o 
   3   7   2     1213.03     1297.73     49.01 o 
   4   7   2        8.69        3.65      7.74 o 
   5   7   2     1677.52     1653.00     87.95 o 
   6   7   2       13.07       23.16     12.04 o 
   7   7   2      913.77      868.94     69.06 o 
   9   7   2      201.34      644.39    111.48 o 
  -6   8   2      184.17      221.06     35.05 o 
  -5   8   2       27.34       43.65     15.35 o 
  -4   8   2      189.66      241.90     22.79 o 
  -3   8   2      513.34      456.85     41.92 o 
  -2   8   2       78.28       90.82     15.38 o 
  -1   8   2      228.22      227.34     19.07 o 
   0   8   2     2366.62     2221.05    105.02 o 
   1   8   2       73.67       84.85     14.11 o 
   2   8   2     1367.20     1313.79     44.71 o 
   3   8   2        6.92       17.24     15.76 o 
   4   8   2      412.34      425.49     25.97 o 
   5   8   2       71.02       76.25     15.31 o 
   6   8   2      776.55      709.54     43.23 o 
   7   8   2       27.50       33.57     14.25 o 
   8   8   2      149.15      171.07     24.89 o 
  -5   9   2       72.90       73.08     34.33 o 
  -4   9   2      622.38      629.06     35.49 o 
  -3   9   2      138.52      157.00     20.12 o 
  -2   9   2       37.65       40.84     13.86 o 
  -1   9   2      549.76      536.05     29.17 o 
   0   9   2     1420.41     1406.17     49.28 o 
   1   9   2      142.09      137.59     18.01 o 
   2   9   2     2116.95     1993.61     61.58 o 
   3   9   2      302.66      297.26     32.34 o 
   4   9   2      587.50      571.56     30.88 o 
   5   9   2      262.16      298.78     30.72 o 
   6   9   2      294.93      299.56     50.64 o 
   7   9   2       18.09        7.79     14.91 o 
   8   9   2       83.47      150.66     40.61 o 
  -4  10   2       76.72       89.16     30.90 o 
  -3  10   2      402.28      466.78     49.05 o 
  -2  10   2      523.18      578.62     49.96 o 
  -1  10   2     1962.79     2034.71     97.02 o 
   0  10   2      224.26      213.87     21.81 o 
   1  10   2     1175.93     1130.57     97.11 o 
   2  10   2      182.59      188.13     20.76 o 
   3  10   2     1729.98     1613.31     55.44 o 
   4  10   2      150.23      134.08     18.62 o 
   5  10   2      516.19      520.21     31.24 o 
   6  10   2       29.18       45.13     15.14 o 
   7  10   2      189.90      261.18     43.09 o 
  -3  11   2        4.52       29.45     22.13 o 
  -2  11   2       61.90       96.21     27.28 o 
  -1  11   2        1.35       27.19     22.49 o 
   0  11   2     1287.30     1355.18     77.96 o 
   1  11   2      232.01      292.43     38.57 o 
   2  11   2      117.89      116.18     27.01 o 
   3  11   2       24.14       28.64     18.79 o 
   4  11   2      422.65      458.47     46.07 o 
   5  11   2       65.61       60.98     24.30 o 
   6  11   2      119.64       71.91     27.01 o 
   7  11   2        6.22       21.50     22.13 o 
  -2  12   2      142.96      186.19     35.68 o 
  -1  12   2      201.99      259.63     39.03 o 
   0  12   2      471.95      586.66     51.40 o 
   1  12   2      380.73      412.22     43.18 o 
   2  12   2      174.79      186.82     33.15 o 
   3  12   2      250.02      175.71     32.52 o 
   4  12   2      131.83      171.19     35.68 o 
   5  12   2       31.88       60.71     25.66 o 
   6  12   2       55.18       49.23     25.57 o 
   1  13   2      238.66      280.50     40.83 o 
   2  13   2       10.54       16.17     18.43 o 
   3  13   2       43.20       59.35     27.10 o 
   4  13   2       57.52       85.82     31.17 o 
  -2 -12   3      142.83      151.68     37.31 o 
  -1 -12   3       55.01       39.21     31.08 o 
  -5 -11   3      456.16      459.83     45.26 o 
  -4 -11   3       82.92       95.31     30.72 o 
  -3 -11   3      159.66      181.13     37.40 o 
  -2 -11   3      105.55       91.51     32.97 o 
  -1 -11   3      220.08      249.79     41.56 o 
   0 -11   3      356.29      346.90     46.52 o 
   1 -11   3      253.63      252.41     41.56 o 
   2 -11   3      183.01      173.54     36.68 o 
  -6 -10   3       84.10      107.32     27.64 o 
  -5 -10   3      389.39      381.95     45.62 o 
  -4 -10   3      141.32      114.37     29.99 o 
  -3 -10   3      310.84      316.73     43.36 o 
  -2 -10   3       60.44       53.57     28.73 o 
  -1 -10   3       73.84       71.19     28.73 o 
   0 -10   3       17.04       53.57     27.37 o 
   1 -10   3      325.08      282.76     40.83 o 
   2 -10   3       44.17       26.74     23.58 o 
   3 -10   3      122.35      116.09     31.53 o 
  -7  -9   3        6.10       88.26     21.14 o 
  -6  -9   3      260.37      278.25     33.47 o 
  -5  -9   3        5.19        5.16     13.15 o 
  -4  -9   3     1012.33      971.60     64.68 o 
  -3  -9   3       56.78       76.61     27.55 o 
  -2  -9   3      718.75      621.44     52.40 o 
  -1  -9   3       67.18       65.86     26.11 o 
   0  -9   3      465.22      467.51     45.17 o 
   1  -9   3      152.45      226.57     34.87 o 
   2  -9   3      669.40      658.12     50.23 o 
   3  -9   3       65.93       59.26     24.75 o 
   4  -9   3      116.82      127.38     31.35 o 
  -7  -8   3      218.12      314.66     48.83 o 
  -6  -8   3       68.20       75.36     18.75 o 
  -5  -8   3      610.37      608.81     35.76 o 
  -4  -8   3      144.28      135.95     19.68 o 
  -3  -8   3     1398.88     1316.92     65.59 o 
  -2  -8   3       10.59       17.75     10.47 o 
  -1  -8   3     1700.18     1782.03     86.18 o 
   0  -8   3       81.33       60.26     23.94 o 
   1  -8   3      987.87      985.06     57.37 o 
   2  -8   3       50.81       44.36     21.14 o 
   3  -8   3     1057.23     1054.08     62.51 o 
   4  -8   3       78.85       81.85     25.48 o 
   5  -8   3      199.28      267.68     37.31 o 
  -8  -7   3       71.95      103.14     24.35 o 
  -7  -7   3       85.41       97.79     31.44 o 
  -6  -7   3      233.41      196.49     34.51 o 
  -5  -7   3      333.38      366.51     28.95 o 
  -4  -7   3      150.40      149.03     19.34 o 
  -3  -7   3      587.77      560.32     30.25 o 
  -2  -7   3      112.40      112.40     15.72 o 
  -1  -7   3      381.35      401.30     24.21 o 
   0  -7   3      320.43      284.86     21.37 o 
   1  -7   3      451.08      428.39     24.64 o 
   2  -7   3       73.33       77.24     21.32 o 
   3  -7   3      144.64      163.88     27.64 o 
   4  -7   3      208.53      253.94     34.15 o 
   5  -7   3       58.46       46.52     19.69 o 
   6  -7   3       29.69       15.27     14.63 o 
  -8  -6   3      405.32      496.62     66.26 o 
  -7  -6   3        4.05       17.92     14.47 o 
  -6  -6   3      595.93      659.54     52.17 o 
  -5  -6   3      767.88      743.29     37.48 o 
  -4  -6   3      706.72      676.24     73.31 o 
  -3  -6   3        0.95        0.00     12.20 o 
  -2  -6   3     3406.50     3310.80     86.49 o 
  -1  -6   3      468.00      417.03     46.12 o 
   0  -6   3     3202.66     3334.80     83.81 o 
   1  -6   3       18.61        5.72     10.52 o 
   2  -6   3     2220.51     2306.15    121.01 o 
   3  -6   3       40.17       60.19     14.32 o 
   4  -6   3     1089.11     1120.16     43.91 o 
   5  -6   3       12.54       28.37     14.45 o 
   6  -6   3      478.61      486.84     41.47 o 
   7  -6   3        1.95       31.26     13.73 o 
  -8  -5   3       15.52       55.47     16.84 o 
  -7  -5   3      374.08      400.48     37.17 o 
  -6  -5   3        2.32       11.89     10.62 o 
  -5  -5   3     1671.64     1654.83     81.40 o 
  -4  -5   3      620.09      744.00     33.91 o 
  -3  -5   3     1323.68     1283.44     44.03 o 
  -2  -5   3       46.47       59.23     24.03 o 
  -1  -5   3     2398.13     2243.95     68.75 o 
   0  -5   3      399.99      423.11     20.26 o 
   1  -5   3     2328.23     2194.66     71.82 o 
   2  -5   3       56.80       53.45     10.95 o 
   3  -5   3     1135.80     1164.88     41.01 o 
   4  -5   3      374.61      420.25     26.19 o 
   5  -5   3      692.27      678.57     54.07 o 
   6  -5   3        8.96        4.69     17.66 o 
   7  -5   3      366.17      406.44     37.22 o 
  -8  -4   3      649.16      638.43     61.16 o 
  -7  -4   3      246.86      296.95     35.10 o 
  -6  -4   3      280.08      298.35     27.09 o 
  -5  -4   3      163.09      151.80     19.13 o 
  -4  -4   3     4054.85     4199.74    162.11 o 
  -3  -4   3      769.53      791.96     21.36 o 
  -2  -4   3      935.46      913.66     32.40 o 
  -1  -4   3     1499.22     1556.65     44.16 o 
   0  -4   3      418.96      393.25     17.64 o 
   1  -4   3     1936.34     2300.20     57.53 o 
   2  -4   3      210.41      205.55     15.29 o 
   3  -4   3     2364.70     2419.47     65.47 o 
   4  -4   3      129.81      118.17     16.06 o 
   5  -4   3       15.39       37.71     12.88 o 
   6  -4   3      688.91      679.58     35.69 o 
   7  -4   3      150.38      163.06     40.02 o 
   8  -4   3       70.26       46.25     37.40 o 
  -8  -3   3      144.88      199.65     41.29 o 
  -7  -3   3      448.71      429.40     32.97 o 
  -6  -3   3      222.08      235.89     24.35 o 
  -5  -3   3      547.65      507.28     28.90 o 
  -4  -3   3     2877.32     2870.95    108.59 o 
  -3  -3   3     1187.71     1173.06     27.77 o 
  -2  -3   3     4468.46     4624.20     84.28 o 
  -1  -3   3     1754.91     1582.20     43.12 o 
   0  -3   3     6792.39     6209.37    316.37 o 
   1  -3   3     5206.53     5627.89    122.42 o 
   2  -3   3     1451.13     1213.61     35.89 o 
   3  -3   3     1300.89     1364.63     45.94 o 
   4  -3   3     3348.93     3335.23    123.04 o 
   5  -3   3     1425.58     1126.26     61.70 o 
   6  -3   3     1675.45     1704.16     86.54 o 
   7  -3   3      439.99      446.00     48.33 o 
   8  -3   3      185.31      197.12     44.72 o 
  -8  -2   3      105.56       31.62     24.03 o 
  -7  -2   3      364.18      314.47     41.92 o 
  -6  -2   3        1.38        0.88      9.86 o 
  -5  -2   3     1511.37     1494.08     52.55 o 
  -4  -2   3      526.89      525.25     26.47 o 
  -3  -2   3     3158.98     3272.33     63.70 o 
  -2  -2   3       63.07       78.36      7.17 o 
  -1  -2   3     1370.11     1479.95     39.29 o 
   0  -2   3      126.01      128.45      7.59 o 
   1  -2   3     2298.39     2401.07     55.58 o 
   2  -2   3     2418.43     2603.79     62.60 o 
   3  -2   3     1603.24     1634.48     80.72 o 
   4  -2   3        0.61        2.62     10.66 o 
   5  -2   3      405.71      426.04     36.95 o 
   6  -2   3        0.13       18.43     19.87 o 
   7  -2   3     1990.72     1889.81     99.82 o 
   8  -2   3       12.76        0.00     25.11 o 
  -8  -1   3      685.83      725.33     64.86 o 
  -7  -1   3      101.13       83.56     28.46 o 
  -6  -1   3     1634.68     1430.25     78.87 o 
  -5  -1   3        3.83        5.59      9.07 o 
  -4  -1   3     4210.41     4252.57    105.74 o 
  -3  -1   3       47.32       39.69     11.47 o 
  -2  -1   3     3512.92     3533.95     90.49 o 
  -1  -1   3        0.30        0.00      2.68 o 
   0  -1   3    10138.02     8890.64    256.83 o 
   1  -1   3     5469.56     5270.55    262.98 o 
   2  -1   3     3180.29     3341.91     76.33 o 
   3  -1   3       63.36       58.90     12.11 o 
   4  -1   3     5104.34     5196.13    176.97 o 
   5  -1   3      502.17      532.91     40.29 o 
   6  -1   3      321.91      349.79     39.39 o 
   7  -1   3      979.12      943.95     67.39 o 
   8  -1   3      541.78      477.44     56.01 o 
   9  -1   3       23.73       48.78     33.61 o 
  -8   0   3      296.85      293.69     47.52 o 
  -7   0   3      411.94      366.87     46.98 o 
  -6   0   3      195.45      190.16     32.34 o 
  -5   0   3     2732.46     2759.50    116.27 o 
  -4   0   3      451.56      511.59     25.25 o 
  -3   0   3     3139.19     3035.86     76.05 o 
  -2   0   3      126.28      125.90      8.07 o 
  -1   0   3    14158.95    15050.10    250.97 o 
   0   0   3     1461.04     1493.04     34.79 o 
   1   0   3     8764.70     8884.34    183.30 o 
   2   0   3     1690.24     2038.96     71.19 o 
   3   0   3     3941.13     4207.01    141.83 o 
   4   0   3      138.46      153.12     20.51 o 
   5   0   3     2039.89     2146.37     92.87 o 
   6   0   3      409.13      440.13     41.38 o 
   7   0   3      563.49      532.73     48.60 o 
   8   0   3      168.53      262.71     44.36 o 
   9   0   3      224.42      192.42     46.25 o 
  -8   1   3      108.37       72.09     34.78 o 
  -7   1   3     1063.85      971.87     71.01 o 
  -6   1   3      570.28      564.44     49.69 o 
  -5   1   3     2382.99     2282.33    102.99 o 
  -4   1   3       32.65       32.25     14.18 o 
  -3   1   3     2813.21     3016.79    111.75 o 
  -2   1   3     1660.86     1698.36     36.44 o 
  -1   1   3    13470.66    13627.50    227.95 o 
   0   1   3     1020.32     1072.71     21.62 o 
   1   1   3     2164.24     2201.06     80.85 o 
   2   1   3      892.79      939.44     38.48 o 
   3   1   3     1787.83     1756.28     68.39 o 
   4   1   3      432.99      438.69     31.44 o 
   5   1   3     2594.00     2601.50    107.41 o 
   6   1   3       69.86       80.94     23.31 o 
   7   1   3      320.43      312.30     41.01 o 
   8   1   3       25.41       15.63     23.04 o 
   9   1   3       54.57       57.28     34.51 o 
  -8   2   3      170.39      182.76     46.43 o 
  -7   2   3      142.31      132.98     37.40 o 
  -6   2   3      757.85      780.98     60.53 o 
  -5   2   3      140.18      138.13     28.28 o 
  -4   2   3     1605.28     1609.12     76.34 o 
  -3   2   3       16.17       15.90     12.38 o 
  -2   2   3    16294.86    15826.79    481.42 o 
  -1   2   3      663.11      626.23     22.90 o 
   0   2   3     7679.95     8338.87    214.69 o 
   1   2   3      781.93      806.46     22.96 o 
   2   2   3     6184.69     7114.48    222.42 o 
   3   2   3        7.87        0.00      6.14 o 
   4   2   3     7549.34     7888.78    257.01 o 
   5   2   3       25.02       28.55     14.54 o 
   6   2   3     4033.87     3736.88    149.51 o 
   7   2   3        6.68        0.00     16.89 o 
   8   2   3      852.90      810.07     64.95 o 
   9   2   3        2.15       27.37     27.55 o 
  -8   3   3        1.48        0.00     28.28 o 
  -7   3   3      748.75      736.35     66.40 o 
  -6   3   3      235.63      223.95     39.66 o 
  -5   3   3       85.58      113.56     28.82 o 
  -4   3   3      101.37      142.74     26.38 o 
  -3   3   3      385.43      302.18     29.99 o 
  -2   3   3      755.37      796.70     43.45 o 
  -1   3   3    11984.66    11802.18    361.81 o 
   0   3   3       49.74       49.45      6.81 o 
   1   3   3     6700.03     7949.86    135.35 o 
   2   3   3    15423.48    18425.22    306.54 o 
   3   3   3     6630.67     7782.00    249.16 o 
   4   3   3      383.02      422.70     31.62 o 
   5   3   3     1171.38     1243.88     65.32 o 
   6   3   3       49.39       46.34     20.15 o 
   7   3   3      871.62      830.40     62.42 o 
   8   3   3        1.87        6.32     21.95 o 
   9   3   3      157.42      162.16     44.81 o 
  -7   4   3      182.94      187.63     45.35 o 
  -6   4   3     1061.47     1016.50     75.25 o 
  -5   4   3      960.21     1044.68     70.74 o 
  -4   4   3     1463.41     1481.47     78.14 o 
  -3   4   3     1460.84     1370.72     69.02 o 
  -1   4   3      405.65      313.75     26.74 o 
   0   4   3     1047.91     1069.96     28.78 o 
   1   4   3     3052.49     3316.64     61.08 o 
   2   4   3      930.16     1073.43     24.48 o 
   3   4   3     1697.54     1672.48     35.45 o 
   4   4   3      333.08      365.87     13.75 o 
   5   4   3     1586.52     1551.94     75.88 o 
   6   4   3      278.18      259.45     33.24 o 
   7   4   3     1509.89     1500.71     91.42 o 
   8   4   3      127.23      166.31     40.92 o 
   9   4   3       83.11      112.65     43.63 o 
  -7   5   3      177.67      162.79     43.63 o 
  -6   5   3      278.78      304.08     47.70 o 
  -5   5   3      261.28      257.56     41.47 o 
  -4   5   3       12.16       31.17     24.21 o 
  -3   5   3     2201.17     2052.05     92.15 o 
  -2   5   3     2663.68     2737.46    107.23 o 
  -1   5   3     2696.23     3035.42     86.05 o 
   0   5   3     2280.30     2317.28     56.48 o 
   1   5   3     2446.68     2510.09     60.41 o 
   2   5   3     4041.96     4334.21     79.41 o 
   3   5   3     6491.90     7290.33    128.63 o 
   4   5   3     8120.98     9397.78    177.29 o 
   5   5   3      273.53      262.34     19.98 o 
   6   5   3      875.07      752.89     53.30 o 
   7   5   3      508.31      488.64     46.98 o 
   8   5   3      632.18      719.37     73.17 o 
   9   5   3        8.16       46.62     37.94 o 
  -7   6   3      334.00      268.22     54.47 o 
  -6   6   3       49.21       49.05     35.68 o 
  -5   6   3     1019.41      970.24     71.46 o 
  -4   6   3       25.34       38.39     25.93 o 
  -3   6   3     1270.14     1171.16     68.12 o 
  -2   6   3       19.62       22.02      8.90 o 
  -1   6   3     3045.88     3324.85     80.84 o 
   0   6   3      230.42      263.19     15.26 o 
   1   6   3     3439.63     3700.76     87.31 o 
   2   6   3      172.93      208.69     15.15 o 
   3   6   3       51.55       41.37      8.78 o 
   4   6   3      164.78      152.02     15.11 o 
   5   6   3      805.77      853.84     35.88 o 
   6   6   3      288.97      324.41     27.42 o 
   7   6   3      585.47      545.56     50.41 o 
   9   6   3       67.51      192.60     63.15 o 
  -6   7   3      578.84      622.80     66.85 o 
  -5   7   3        0.10        0.25      9.06 o 
  -4   7   3     1884.93     1828.98     60.51 o 
  -3   7   3       58.10       65.94     13.82 o 
  -2   7   3     2324.89     2241.71     63.40 o 
  -1   7   3      261.72      244.24     17.61 o 
   0   7   3     4227.22     4269.17    100.69 o 
   1   7   3      356.86      361.34     20.76 o 
   2   7   3     2222.77     2234.53    106.65 o 
   3   7   3      915.58      974.23     38.71 o 
   4   7   3     1238.88     1274.36     44.17 o 
   5   7   3      566.23      526.89     29.19 o 
   6   7   3     1265.23     1194.52     47.72 o 
   7   7   3      109.30      109.94     29.18 o 
   8   7   3      319.13      308.42     45.89 o 
   9   7   3        0.91       65.86     44.90 o 
  -6   8   3      122.43      172.96     26.47 o 
  -5   8   3       13.15       17.47     11.60 o 
  -4   8   3      171.97      178.28     21.12 o 
  -3   8   3      505.14      549.96     29.67 o 
  -2   8   3      235.47      250.90     28.46 o 
  -1   8   3      495.34      506.47     30.22 o 
   0   8   3      310.89      312.61     21.09 o 
   1   8   3     1168.30     1068.56     38.18 o 
   2   8   3      261.28      255.77     45.12 o 
   3   8   3      330.39      350.36     22.67 o 
   4   8   3      258.87      285.06     23.62 o 
   5   8   3      855.14      799.70     36.87 o 
   6   8   3      470.08      464.52     36.77 o 
   7   8   3      149.11      170.40     31.80 o 
   8   8   3       75.50       42.91     25.93 o 
  -5   9   3      352.22      409.78     53.39 o 
  -4   9   3        7.42       27.91     27.01 o 
  -3   9   3     1047.05     1035.38     69.56 o 
  -2   9   3      510.87      504.66     28.54 o 
  -1   9   3      446.94      412.78     25.87 o 
   0   9   3       35.85       30.67     12.46 o 
   1   9   3      924.82      910.25     38.06 o 
   2   9   3        2.59        0.00     10.07 o 
   3   9   3      752.58      729.99     33.29 o 
   4   9   3       74.15       91.97     15.94 o 
   5   9   3     1121.42     1110.80     44.69 o 
   6   9   3       28.90       42.59     13.00 o 
   7   9   3      265.30      298.24     61.88 o 
   8   9   3        1.46       16.95     19.74 o 
  -4  10   3      259.14      308.78     46.62 o 
  -3  10   3        0.18       30.08     23.58 o 
  -2  10   3      626.78      649.00     52.40 o 
  -1  10   3     1292.58     1174.41     69.56 o 
   0  10   3      806.83      729.85     53.30 o 
   1  10   3       22.56        7.59     16.08 o 
   2  10   3      471.65      459.37     41.56 o 
   3  10   3      111.08      102.35     23.85 o 
   4  10   3     1412.65     1399.72     78.69 o 
   5  10   3       56.66       45.80     21.14 o 
   6  10   3      240.59      203.90     36.41 o 
   7  10   3        3.76       16.17     21.50 o 
   8  10   3      105.85       62.24     28.73 o 
  -3  11   3      230.31      271.47     42.91 o 
  -2  11   3      175.21      160.89     33.52 o 
  -1  11   3      481.19      473.56     45.62 o 
   0  11   3        0.73       12.20     16.17 o 
   1  11   3      671.93      632.83     51.22 o 
   2  11   3       34.04       21.05     17.80 o 
   3  11   3      146.88      160.62     29.90 o 
   4  11   3      213.67      189.44     34.33 o 
   5  11   3      525.68      481.33     47.97 o 
   6  11   3       36.41       48.33     25.48 o 
   7  11   3       52.70       53.93     24.48 o 
  -2  12   3      238.10      290.62     43.18 o 
  -1  12   3      109.83      197.57     37.58 o 
   0  12   3      657.54      745.75     58.90 o 
   1  12   3      881.32      885.59     63.69 o 
   2  12   3      232.37      234.16     36.77 o 
   3  12   3       61.36       87.27     24.93 o 
   4  12   3      127.15      118.89     31.35 o 
   5  12   3      559.47      546.01     53.66 o 
   6  12   3       31.12       19.96     23.04 o 
   0  13   3       52.07       79.05     28.28 o 
   1  13   3       83.30       92.33     29.27 o 
   2  13   3      304.27      319.17     42.10 o 
   3  13   3        7.01       25.39     20.15 o 
   4  13   3       51.64       93.95     29.90 o 
   5  13   3       14.04       19.51     21.59 o 
  -4 -11   4       47.23       64.59     25.57 o 
  -3 -11   4      547.21      444.02     51.22 o 
  -2 -11   4      112.16      136.50     36.59 o 
  -1 -11   4       98.77       97.11     33.97 o 
   0 -11   4      226.38      227.02     42.10 o 
   1 -11   4      121.48       79.59     33.61 o 
  -5 -10   4      353.11      294.78     42.46 o 
  -4 -10   4      124.48      119.16     31.44 o 
  -3 -10   4        2.46       38.03     26.74 o 
  -2 -10   4      535.52      548.09     53.39 o 
  -1 -10   4       90.18       50.86     28.91 o 
   0 -10   4      893.87      787.03     62.97 o 
   1 -10   4       62.57       41.38     26.83 o 
   2 -10   4      278.03      225.58     37.76 o 
   3 -10   4        0.04        0.00     19.33 o 
  -6  -9   4       45.53       77.96     24.12 o 
  -5  -9   4      357.45      361.81     45.71 o 
  -4  -9   4       93.20       72.18     27.91 o 
  -3  -9   4      797.79      783.42     59.71 o 
  -2  -9   4      104.31      120.96     31.26 o 
  -1  -9   4      871.90      831.75     62.24 o 
   0  -9   4       75.45       85.46     28.46 o 
   1  -9   4     1043.45      913.60     61.34 o 
   2  -9   4       27.75       19.69     20.33 o 
   3  -9   4      258.99      278.34     40.02 o 
   4  -9   4       24.62       51.13     25.39 o 
  -7  -8   4       45.48      109.62     21.90 o 
  -6  -8   4      293.63      326.31     43.81 o 
  -5  -8   4      126.28      124.59     20.82 o 
  -4  -8   4      468.31      447.00     45.80 o 
  -3  -8   4      520.22      470.03     46.62 o 
  -2  -8   4      448.87      422.15     45.89 o 
  -1  -8   4      167.25      168.12     33.88 o 
   0  -8   4      341.12      370.03     41.56 o 
   1  -8   4      726.89      660.29     49.05 o 
   2  -8   4      183.51      238.50     34.60 o 
   3  -8   4      119.29       99.64     26.20 o 
   4  -8   4      164.04      259.73     38.57 o 
   5  -8   4      143.05      131.90     29.09 o 
  -7  -7   4       14.35       40.62     24.57 o 
  -6  -7   4      218.20      256.60     29.54 o 
  -5  -7   4      104.18       99.60     21.00 o 
  -4  -7   4      320.91      255.85     23.91 o 
  -3  -7   4      100.71      120.11     21.68 o 
  -2  -7   4      629.09      620.38     31.05 o 
  -1  -7   4      102.27       98.11     28.28 o 
   0  -7   4     1178.33     1008.55     60.53 o 
   1  -7   4        0.73        0.00     14.54 o 
   2  -7   4      633.65      589.37     44.00 o 
   3  -7   4       69.38       88.44     24.57 o 
   4  -7   4      337.92      378.97     38.12 o 
   5  -7   4        1.07        0.00     13.82 o 
   6  -7   4      159.95      181.67     30.99 o 
  -8  -6   4       24.72       78.44     35.19 o 
  -7  -6   4      204.73      245.94     29.46 o 
  -6  -6   4        0.24       16.32     13.63 o 
  -5  -6   4     1043.24      945.76     61.43 o 
  -4  -6   4        4.87        0.00     10.20 o 
  -3  -6   4     1503.37     1364.37     48.08 o 
  -2  -6   4      392.27      386.85     23.53 o 
  -1  -6   4     1969.85     1936.16     56.83 o 
   0  -6   4        3.85        6.74      6.87 o 
   1  -6   4     1990.85     1789.62     76.88 o 
   2  -6   4       39.28       78.41     20.69 o 
   3  -6   4     1236.51     1445.25     71.64 o 
   4  -6   4       84.75       83.02     22.95 o 
   5  -6   4      766.35      775.11     52.58 o 
   6  -6   4        1.23        5.78     14.27 o 
  -8  -5   4      301.79      354.16     34.73 o 
  -7  -5   4       17.79       44.21     16.57 o 
  -6  -5   4      114.66      139.01     24.26 o 
  -5  -5   4      131.39      128.12     19.04 o 
  -4  -5   4      922.37      820.77     36.90 o 
  -3  -5   4      479.79      454.46     64.95 o 
  -2  -5   4     2497.36     2435.32     66.78 o 
  -1  -5   4      325.32      320.06     18.86 o 
   0  -5   4     1827.30     1678.39     47.63 o 
   1  -5   4       93.57      106.31     18.11 o 
   2  -5   4     1442.73     1469.71     45.13 o 
   3  -5   4       60.36       40.85     12.09 o 
   4  -5   4      462.80      472.94     27.27 o 
   5  -5   4       14.70       37.58     15.72 o 
   6  -5   4      334.02      399.66     37.85 o 
   7  -5   4       13.56       42.46     15.90 o 
  -8  -4   4        0.43       39.46     24.26 o 
  -7  -4   4      460.67      469.89     33.70 o 
  -6  -4   4      318.46      358.36     33.97 o 
  -5  -4   4      208.95      220.26     22.41 o 
  -4  -4   4      154.80      154.37     18.07 o 
  -3  -4   4     2297.60     2275.11     64.49 o 
  -2  -4   4     3027.76     3108.61     78.76 o 
  -1  -4   4     1231.90     1241.09     75.93 o 
   0  -4   4     2834.27     2874.02     69.73 o 
   1  -4   4      182.03      155.37     14.41 o 
   2  -4   4      745.31      780.65     28.77 o 
   3  -4   4      588.10      610.84     27.07 o 
   4  -4   4     2296.51     2278.07     96.12 o 
   5  -4   4      169.54      183.09     20.08 o 
   6  -4   4      154.98      153.05     20.55 o 
   7  -4   4       80.81       96.12     22.49 o 
  -8  -3   4      346.76      337.51     48.33 o 
  -7  -3   4       68.40       83.73     20.01 o 
  -6  -3   4      518.35      475.29     31.48 o 
  -5  -3   4      529.51      545.29     31.17 o 
  -4  -3   4     1726.52     1761.26     56.47 o 
  -3  -3   4     4171.49     4497.48    103.84 o 
  -2  -3   4      746.07      735.00     20.83 o 
  -1  -3   4     3947.18     3693.65    112.47 o 
   0  -3   4      847.06      739.64     23.55 o 
   1  -3   4     1724.79     1537.13     39.80 o 
   2  -3   4     3405.86     3495.49     82.23 o 
   3  -3   4     3442.48     3392.30    138.94 o 
   4  -3   4      157.69      147.75     25.66 o 
   5  -3   4      653.37      607.34     30.52 o 
   6  -3   4     1375.98     1295.19     72.18 o 
   7  -3   4      557.19      513.40     51.40 o 
   8  -3   4       23.72       25.29     33.43 o 
  -8  -2   4      319.55      253.31     43.90 o 
  -7  -2   4      141.38      164.78     34.51 o 
  -6  -2   4      534.39      521.98     47.88 o 
  -5  -2   4       25.41       29.43     11.59 o 
  -4  -2   4     3290.82     3228.07    169.93 o 
  -3  -2   4      389.09      465.83     16.94 o 
  -2  -2   4     5134.46     5142.84     93.60 o 
  -1  -2   4      290.49      342.02     28.82 o 
   0  -2   4     1057.03     1018.22     27.53 o 
   1  -2   4      161.00      155.72      9.27 o 
   2  -2   4     1458.77     1533.74     57.91 o 
   3  -2   4     1039.11     1128.44     39.03 o 
   4  -2   4     3482.16     3705.44    131.62 o 
   5  -2   4       69.07       66.58     20.24 o 
   6  -2   4      162.23      150.32     30.26 o 
   7  -2   4      276.01      259.27     40.83 o 
   8  -2   4      442.14      374.91     52.13 o 
  -8  -1   4       76.00       45.98     27.46 o 
  -7  -1   4      638.42      595.97     54.47 o 
  -6  -1   4       81.18       63.69     22.86 o 
  -5  -1   4     2846.76     2857.27     86.95 o 
  -4  -1   4     1074.13     1086.79     39.71 o 
  -3  -1   4     5053.67     4929.42     92.24 o 
  -2  -1   4     2632.43     2847.98     55.50 o 
  -1  -1   4     3446.07     3347.63     74.39 o 
   0  -1   4     4574.51     4441.08     96.42 o 
   1  -1   4     9248.28     8443.10    245.45 o 
   2  -1   4      896.07      822.76     38.21 o 
   3  -1   4     7261.57     7535.91    236.78 o 
   4  -1   4      259.20      192.69     21.68 o 
   5  -1   4     2474.60     2443.86    100.82 o 
   6  -1   4      247.81      265.51     34.87 o 
   7  -1   4      590.21      588.38     53.12 o 
   8  -1   4      557.52      531.19     56.46 o 
   9  -1   4      153.47      153.94     41.92 o 
  -8   0   4       88.48       55.29     29.27 o 
  -7   0   4      120.94      122.59     32.52 o 
  -6   0   4      564.06      527.76     47.07 o 
  -5   0   4      450.10      445.19     39.12 o 
  -4   0   4     2933.79     2996.38     80.35 o 
  -3   0   4     1202.38     1202.93     30.65 o 
  -2   0   4     4011.63     3907.15     73.03 o 
  -1   0   4     1702.24     1716.33     35.04 o 
   0   0   4      112.34      134.71     19.59 o 
   1   0   4        5.92       11.99      7.32 o 
   2   0   4     2342.66     2461.46     57.93 o 
   3   0   4     3656.04     4329.14    144.18 o 
   4   0   4     2048.51     2118.45     85.28 o 
   5   0   4     1388.44     1398.90     68.48 o 
   6   0   4      723.66      700.94     50.05 o 
   7   0   4       77.92       68.75     26.74 o 
   8   0   4       91.41      143.91     37.04 o 
   9   0   4      411.07      423.06     59.17 o 
  -8   1   4      174.98      131.26     37.13 o 
  -7   1   4       11.70        4.61     21.41 o 
  -6   1   4      545.43      521.08     49.05 o 
  -5   1   4      360.56      332.45     36.05 o 
  -4   1   4     1051.60      970.24     55.11 o 
  -3   1   4        2.72        5.87      6.75 o 
  -2   1   4     5193.61     4768.53    105.90 o 
  -1   1   4      986.31      994.40     23.45 o 
   0   1   4    12228.17    11998.96    201.14 o 
   1   1   4       34.50       24.68      4.17 o 
   2   1   4     2803.92     2888.69     96.30 o 
   3   1   4      633.00      731.02     36.41 o 
   4   1   4     5621.52     6203.23    206.88 o 
   5   1   4        3.15        0.00      9.49 o 
   6   1   4     1880.13     1946.99     93.14 o 
   7   1   4       56.58       32.07     21.23 o 
   8   1   4       18.16        9.21     22.95 o 
   9   1   4       83.95       62.06     32.79 o 
  -8   2   4       65.44       72.27     35.95 o 
  -7   2   4      429.68      388.28     51.85 o 
  -6   2   4       14.16        4.43     19.24 o 
  -5   2   4     1035.17     1083.53     65.86 o 
  -4   2   4      158.62      126.20     23.85 o 
  -3   2   4     6309.36     6332.05    211.94 o 
  -2   2   4     1147.57     1262.72     38.73 o 
  -1   2   4    10275.47    10038.77    327.25 o 
   0   2   4     1080.04     1022.11     24.75 o 
   1   2   4      766.12      713.11     16.17 o 
   2   2   4      290.99      261.08     18.52 o 
   3   2   4     6692.86     6680.22    214.56 o 
   4   2   4       44.75       40.38     12.83 o 
   6   2   4       61.22       61.61     21.50 o 
   7   2   4     1380.64     1419.68     82.66 o 
   8   2   4       18.46       15.00     24.93 o 
   9   2   4      123.62       88.71     34.42 o 
  -8   3   4      137.85      113.74     40.83 o 
  -7   3   4       29.91        0.09     24.84 o 
  -6   3   4      918.10      873.22     65.77 o 
  -5   3   4       28.08       18.97     22.58 o 
  -4   3   4     1717.95     1838.49     86.91 o 
  -3   3   4        8.47       13.73     14.00 o 
  -2   3   4     1445.61     1416.34     63.24 o 
  -1   3   4     4933.95     5261.29    119.40 o 
   0   3   4      119.94      116.81     10.30 o 
   1   3   4      350.74      382.31     16.70 o 
   2   3   4      865.76      900.54     27.14 o 
   3   3   4      137.35      121.78     15.99 o 
   4   3   4     1230.36     1320.76     61.88 o 
   5   3   4      472.75      452.78     36.23 o 
   7   3   4        1.21        8.31     16.89 o 
   8   3   4      138.54      210.40     41.38 o 
   9   3   4        4.14       16.53     27.64 o 
  -7   4   4      317.57      283.30     51.31 o 
  -6   4   4      241.47      240.12     44.45 o 
  -5   4   4      925.34     1007.64     69.74 o 
  -4   4   4     1068.47     1028.06     64.77 o 
  -2   4   4     1227.55     1039.53     54.11 o 
  -1   4   4      405.36      345.37     28.10 o 
   0   4   4     1247.57     1184.02     25.90 o 
   1   4   4      442.56      424.36     12.32 o 
   2   4   4     4324.42     4924.86     87.57 o 
   3   4   4    12724.88    15162.16    318.50 o 
   4   4   4     1375.95     1453.24     42.02 o 
   5   4   4      721.90      651.89     44.36 o 
   6   4   4     1302.83     1272.88     71.37 o 
   7   4   4      485.22      552.51     55.47 o 
   8   4   4      623.86      681.43     64.14 o 
   9   4   4      103.53      117.71     42.28 o 
  -7   5   4      117.10       62.79     38.76 o 
  -6   5   4       78.30       92.24     37.04 o 
  -5   5   4     1313.91     1267.73     79.50 o 
  -4   5   4      302.79      294.69     39.30 o 
  -3   5   4     2526.66     2456.14    105.43 o 
  -2   5   4      297.12      227.20     27.64 o 
  -1   5   4      355.80      301.92     23.58 o 
   0   5   4      909.48      965.42     28.09 o 
   1   5   4     4900.83     5315.75     95.28 o 
   2   5   4       95.81       98.94      7.31 o 
   3   5   4     6931.92     7661.63    134.91 o 
   4   5   4    15978.19    18596.21    314.53 o 
   5   5   4      689.17      715.49     47.34 o 
   6   5   4      104.25      109.49     24.57 o 
   7   5   4      421.92      450.34     44.45 o 
   8   5   4      246.36      277.79     54.47 o 
   9   5   4      372.83      455.76     74.80 o 
  -7   6   4        0.02        0.00     24.03 o 
  -6   6   4      511.32      570.40     64.86 o 
  -5   6   4        0.15        0.00     23.40 o 
  -4   6   4     1846.40     1802.27     94.13 o 
  -3   6   4      226.51      225.31     33.70 o 
  -2   6   4     2872.70     2890.11    125.75 o 
  -1   6   4      249.66      276.77     26.42 o 
   0   6   4     2667.93     2816.47     68.20 o 
   1   6   4       18.07       11.22      6.47 o 
   2   6   4     1756.08     1925.13     41.43 o 
   3   6   4     3652.67     3906.76     74.78 o 
   4   6   4     6811.34     7693.78    137.70 o 
   5   6   4       26.61       28.19      9.93 o 
   6   6   4      894.27      876.29     58.54 o 
   7   6   4      346.76      276.44     38.21 o 
   9   6   4      147.61      386.65     81.21 o 
  -6   7   4        0.13        0.00     28.46 o 
  -5   7   4      498.52      476.99     55.83 o 
  -4   7   4        2.51        0.00     20.96 o 
  -3   7   4      740.07      787.28     34.74 o 
  -2   7   4      265.46      260.14     18.94 o 
  -1   7   4     1130.46     1056.36     35.87 o 
   0   7   4      519.90      469.13     21.66 o 
   1   7   4     4492.96     4808.06    111.23 o 
   2   7   4      517.04      502.59     22.65 o 
   3   7   4     1331.06     1358.82     54.70 o 
   4   7   4      893.54      958.49     36.33 o 
   5   7   4     4051.15     4068.26    105.14 o 
   6   7   4     1876.39     1818.41     61.03 o 
   7   7   4      387.59      312.39     41.92 o 
   8   7   4        9.87        0.27     15.90 o 
   9   7   4       93.10      397.58    116.45 o 
  -5   8   4      182.79      187.18     42.19 o 
  -4   8   4      113.60      117.09     18.03 o 
  -3   8   4      463.63      452.83     26.92 o 
  -2   8   4        8.20       10.47      9.50 o 
  -1   8   4      823.40      865.81     33.71 o 
   0   8   4      873.40      774.90     40.20 o 
   1   8   4      388.08      405.52     23.24 o 
   2   8   4      102.05       91.61     13.17 o 
   3   8   4       38.09       29.30      9.90 o 
   4   8   4      223.21      240.35     25.20 o 
   5   8   4      382.67      372.70     24.90 o 
   6   8   4        2.60       12.33     10.43 o 
   7   8   4       81.61       71.10     23.76 o 
   8   8   4       45.98       38.21     25.57 o 
  -5   9   4      109.22      130.09     38.03 o 
  -4   9   4      515.20      578.62     59.17 o 
  -3   9   4      155.90      179.50     34.78 o 
  -2   9   4      847.04      756.95     56.19 o 
  -1   9   4      119.45       90.34     25.57 o 
   0   9   4     2233.57     2228.85     99.19 o 
   1   9   4       83.59       78.78     21.77 o 
   2   9   4     1994.72     1936.78     90.43 o 
   3   9   4       34.79       51.67     18.61 o 
   4   9   4     1806.61     1771.21     57.47 o 
   5   9   4       20.21       17.73     10.85 o 
   6   9   4      474.51      449.33     29.58 o 
   7   9   4        1.85       10.73     11.74 o 
   8   9   4       85.61      103.17     32.52 o 
  -4  10   4        1.52        0.00     23.04 o 
  -3  10   4      312.86      332.63     45.17 o 
  -2  10   4      158.25      196.22     35.23 o 
  -1  10   4       67.06      100.37     26.74 o 
   0  10   4      128.85      161.26     29.99 o 
   1  10   4      868.46      874.75     57.91 o 
   2  10   4      133.76      123.58     26.47 o 
   3  10   4     1160.33     1267.82     72.27 o 
   4  10   4      141.93      135.69     28.28 o 
   5  10   4      641.16      600.30     51.31 o 
   6  10   4        0.26        1.72     15.09 o 
   7  10   4      178.75      156.92     34.78 o 
   8  10   4        3.94       13.64     21.59 o 
  -3  11   4      137.08      201.82     40.47 o 
  -2  11   4      228.45      292.70     40.83 o 
  -1  11   4       64.40       74.44     26.65 o 
   0  11   4        4.46        7.32     16.17 o 
   1  11   4      548.62      517.28     45.44 o 
   2  11   4      293.06      371.93     42.01 o 
   3  11   4      175.19      138.04     28.19 o 
   4  11   4      605.15      606.09     52.49 o 
   5  11   4       26.58       23.76     19.24 o 
   6  11   4       26.85       16.89     19.78 o 
   7  11   4       88.31       92.69     28.91 o 
  -2  12   4      247.68      291.61     43.09 o 
  -1  12   4      144.50      156.02     33.79 o 
   0  12   4       28.05       51.13     24.57 o 
   1  12   4      750.89      800.59     59.99 o 
   2  12   4      578.48      648.55     53.48 o 
   3  12   4      259.36      189.62     34.06 o 
   4  12   4      425.99      416.10     48.33 o 
   5  12   4      361.58      318.54     44.90 o 
   6  12   4      193.61      237.05     41.10 o 
   0  13   4        8.82       26.02     23.40 o 
   1  13   4      521.48      552.06     53.93 o 
   2  13   4      116.37      135.60     32.07 o 
   3  13   4      223.80      200.28     36.32 o 
   4  13   4        2.97       23.04     23.22 o 
   5  13   4      230.34      233.98     41.47 o 
  -3 -11   5       29.91       84.92     29.81 o 
  -2 -11   5      127.70      146.17     35.32 o 
  -1 -11   5       82.93       83.11     31.08 o 
   0 -11   5      240.96      259.09     43.18 o 
  -4 -10   5       11.58       74.35     28.10 o 
  -3 -10   5      215.24      264.96     43.27 o 
  -2 -10   5       62.53       49.05     31.17 o 
  -1 -10   5       52.99       66.13     31.98 o 
   0 -10   5       92.53       86.82     31.89 o 
   1 -10   5      240.24      247.17     42.91 o 
   2 -10   5        3.78        0.00     23.13 o 
  -6  -9   5      259.91      312.93     43.90 o 
  -5  -9   5       23.40       59.26     25.57 o 
  -4  -9   5      407.85      393.25     48.51 o 
  -3  -9   5        6.71        0.00     23.04 o 
  -2  -9   5      501.85      501.56     50.77 o 
  -1  -9   5       78.98       93.95     32.52 o 
   0  -9   5      337.25      362.53     44.99 o 
   1  -9   5      148.79      114.10     31.08 o 
   2  -9   5      256.03      253.40     39.39 o 
   3  -9   5      199.04      250.33     40.38 o 
   4  -9   5       83.22      101.18     29.18 o 
  -6  -8   5       25.42       79.86     26.20 o 
  -5  -8   5      250.90      229.73     39.30 o 
  -4  -8   5      117.69      123.58     32.07 o 
  -3  -8   5      803.69      819.38     60.89 o 
  -2  -8   5       17.15       28.64     26.11 o 
  -1  -8   5      821.65      775.83     58.90 o 
   0  -8   5      164.00      192.06     34.69 o 
   1  -8   5      325.73      320.07     40.02 o 
   2  -8   5      727.48      638.97     50.86 o 
   3  -8   5      412.24      406.16     44.72 o 
   4  -8   5      208.28      220.70     36.95 o 
   5  -8   5      148.18      167.49     33.97 o 
  -7  -7   5      135.35      196.17     27.70 o 
  -6  -7   5       23.67       36.43     14.99 o 
  -5  -7   5      849.47      780.80     59.44 o 
  -4  -7   5       23.40       52.67     25.02 o 
  -3  -7   5     1135.86     1043.15     64.50 o 
  -2  -7   5      121.74       82.84     29.45 o 
  -1  -7   5      649.39      654.33     53.93 o 
   0  -7   5      154.71      182.39     32.25 o 
   1  -7   5      773.28      689.65     49.23 o 
   2  -7   5        9.63        6.41     17.62 o 
   3  -7   5      486.32      520.72     44.54 o 
   4  -7   5       34.41       36.50     20.33 o 
   5  -7   5      149.93      167.40     32.43 o 
   6  -7   5        4.51       20.24     16.17 o 
  -7  -6   5       36.20       81.38     23.13 o 
  -6  -6   5      790.98      854.78     45.31 o 
  -5  -6   5       37.62       43.88     14.17 o 
  -4  -6   5     1376.59     1390.47     98.38 o 
  -3  -6   5        0.47        0.79      9.28 o 
  -2  -6   5     2186.86     2091.71     94.40 o 
  -1  -6   5        1.40        0.00     19.87 o 
   0  -6   5     2100.94     2040.40     89.62 o 
   1  -6   5       31.95       36.95     18.43 o 
   2  -6   5     1580.69     1615.72     75.61 o 
   3  -6   5      167.32      205.52     29.90 o 
   4  -6   5      747.50      753.70     52.31 o 
   5  -6   5       11.33       21.41     17.53 o 
   6  -6   5      247.48      253.58     36.32 o 
  -8  -5   5      187.53      197.35     26.62 o 
  -7  -5   5      348.27      351.35     32.78 o 
  -6  -5   5       54.08       87.57     27.69 o 
  -5  -5   5      520.10      482.60     40.52 o 
  -4  -5   5      186.31      207.85     33.56 o 
  -3  -5   5      524.09      506.22     27.33 o 
  -2  -5   5      291.51      284.37     19.67 o 
  -1  -5   5     1976.06     1958.20     55.98 o 
   0  -5   5      133.23      114.73     23.67 o 
   1  -5   5     2182.48     2233.37     89.35 o 
   2  -5   5       96.44      109.31     21.14 o 
   3  -5   5      664.11      801.31     49.96 o 
   4  -5   5      142.67      161.44     26.38 o 
   5  -5   5      281.89      279.42     34.06 o 
   6  -5   5       19.39       63.87     22.22 o 
   7  -5   5       79.16       50.77     18.61 o 
  -8  -4   5       10.94       31.49     17.29 o 
  -7  -4   5      683.75      660.66     40.56 o 
  -6  -4   5      590.20      606.27     42.19 o 
  -5  -4   5      640.47      662.51     35.69 o 
  -4  -4   5      744.73      705.07     41.83 o 
  -3  -4   5     1258.16     1108.85     50.59 o 
  -2  -4   5       82.97       53.87     10.27 o 
  -1  -4   5     1545.67     1411.16     42.13 o 
   0  -4   5      827.85      744.55     25.83 o 
   1  -4   5     2344.57     2209.93     56.20 o 
   2  -4   5      479.50      487.21     62.47 o 
   3  -4   5     2014.07     1992.77     56.85 o 
   4  -4   5       18.28       25.02     14.27 o 
   5  -4   5      714.35      697.06     46.89 o 
   6  -4   5      164.77      165.32     28.73 o 
   7  -4   5      251.79      235.60     34.15 o 
  -8  -3   5        1.82        0.00     17.89 o 
  -7  -3   5       89.74      104.59     21.83 o 
  -6  -3   5      493.84      485.39     32.48 o 
  -5  -3   5       23.97       16.02     12.24 o 
  -4  -3   5     1178.74     1278.44     67.08 o 
  -3  -3   5     1661.87     1851.26     42.45 o 
  -2  -3   5     1415.49     1315.91     32.34 o 
  -1  -3   5        3.08        1.15      7.68 o 
   0  -3   5     2689.53     2688.25     64.41 o 
   1  -3   5      160.75      114.15      8.26 o 
   2  -3   5     4074.82     4283.58     98.50 o 
   3  -3   5      120.56      130.30     13.61 o 
   4  -3   5     1545.99     1515.70     48.60 o 
   5  -3   5       16.82       16.11     10.59 o 
   6  -3   5      179.75      183.66     21.19 o 
   7  -3   5      102.25      104.70     24.48 o 
   8  -3   5      320.17      373.01     36.41 o 
  -8  -2   5       33.53       54.11     28.37 o 
  -7  -2   5       63.10       61.67     17.82 o 
  -6  -2   5       84.71       75.71     17.91 o 
  -5  -2   5     1758.76     1590.28     55.92 o 
  -4  -2   5     1201.04     1223.08     44.61 o 
  -3  -2   5     3781.58     3856.53     75.54 o 
  -2  -2   5     1245.47     1528.64     34.94 o 
  -1  -2   5     2342.30     2170.51     55.49 o 
   0  -2   5       59.77       65.18     11.38 o 
   1  -2   5     2701.42     2653.53     90.79 o 
   2  -2   5       71.84       76.64      8.47 o 
   3  -2   5      582.95      469.54     20.82 o 
   4  -2   5      458.57      473.54     23.99 o 
   5  -2   5      569.48      633.17     30.52 o 
   6  -2   5        7.93        0.00     17.80 o 
   7  -2   5       79.62       78.14     28.10 o 
   8  -2   5       24.01       16.35     27.55 o 
  -8  -1   5      129.14      119.16     35.14 o 
  -7  -1   5        5.42        0.00     16.17 o 
  -6  -1   5     1549.83     1536.24     58.18 o 
  -5  -1   5      254.00      245.86     22.47 o 
  -4  -1   5     3015.26     2835.27    193.78 o 
  -3  -1   5     1013.55      917.17     26.12 o 
  -2  -1   5     6270.87     6221.29    111.90 o 
  -1  -1   5        4.82        4.62      3.44 o 
   0  -1   5     4390.09     4056.86     91.47 o 
   1  -1   5     3630.92     3596.67    113.83 o 
   2  -1   5     5627.99     5942.68    128.30 o 
   3  -1   5      179.30      316.83     29.68 o 
   4  -1   5      752.51      783.96     42.01 o 
   5  -1   5     1272.26     1216.69     61.43 o 
   6  -1   5      521.08      460.37     41.29 o 
   7  -1   5       58.85       61.34     25.20 o 
   8  -1   5     1041.51      927.87     68.84 o 
   9  -1   5      176.58      197.39     47.16 o 
  -8   0   5      107.87       71.10     30.35 o 
  -7   0   5      150.82      163.15     37.67 o 
  -6   0   5      205.03      201.73     35.50 o 
  -5   0   5      677.89      704.09     34.41 o 
  -4   0   5      622.48      547.43     28.20 o 
  -3   0   5      404.34      374.38     16.82 o 
  -2   0   5      799.32      742.00     21.28 o 
  -1   0   5        4.22        3.83      3.71 o 
   0   0   5     3085.63     3038.84     56.42 o 
   1   0   5     1058.51     1117.61     28.14 o 
   2   0   5     5608.61     5844.67    175.26 o 
   3   0   5     2361.41     2562.35     64.04 o 
   4   0   5      222.76      213.74     22.49 o 
   5   0   5      461.36      465.88     35.86 o 
   6   0   5      908.44      877.55     56.37 o 
   7   0   5      279.07      318.17     41.38 o 
   8   0   5      377.53      366.96     48.42 o 
   9   0   5      512.59      484.85     60.71 o 
  -8   1   5       13.09       32.88     25.84 o 
  -7   1   5      904.80      872.59     68.75 o 
  -6   1   5      429.40      380.15     44.72 o 
  -5   1   5     2179.44     2058.20     97.30 o 
  -4   1   5        1.68        1.72      8.68 o 
  -3   1   5     3840.53     3649.62     72.93 o 
  -2   1   5        9.23        9.85      5.56 o 
  -1   1   5    10026.85     9768.69    167.31 o 
   0   1   5      283.75      302.30     13.36 o 
   1   1   5     8569.34     8552.07    177.51 o 
   2   1   5      735.43      777.71     23.26 o 
   3   1   5     5153.77     5446.19    176.52 o 
   4   1   5      144.18      157.55     20.06 o 
   5   1   5     1052.26     1063.29     57.46 o 
   6   1   5       29.07       31.71     18.61 o 
   7   1   5      562.37      568.87     49.23 o 
   8   1   5      153.93      174.90     36.86 o 
   9   1   5      986.54      909.35     75.70 o 
  -8   2   5      167.11      179.50     41.29 o 
  -7   2   5       10.33        2.71     22.31 o 
  -6   2   5     1665.60     1583.92     89.44 o 
  -5   2   5      421.51      430.92     42.37 o 
  -4   2   5     2393.54     2398.05    102.81 o 
  -3   2   5      493.77      480.88     36.59 o 
  -2   2   5     8825.73     9077.63    159.53 o 
  -1   2   5        1.45        0.00      4.06 o 
   0   2   5     4533.83     4430.69     79.04 o 
   1   2   5     6249.43     6641.72    132.67 o 
   2   2   5     5180.57     5052.22    161.71 o 
   3   2   5      429.72      459.74     28.55 o 
   4   2   5     2061.71     2480.71     96.66 o 
   6   2   5     1870.57     1659.17     83.20 o 
   7   2   5        4.68        0.81     18.34 o 
   8   2   5      417.17      423.51     51.85 o 
   9   2   5      165.35      125.57     39.75 o 
  -7   3   5      116.34      146.80     38.76 o 
  -6   3   5      687.04      551.16     52.49 o 
  -5   3   5      295.48      273.91     38.85 o 
  -4   3   5      763.10      741.78     52.76 o 
  -3   3   5     1543.99     1530.89     72.63 o 
  -2   3   5     3130.57     3411.61    141.74 o 
  -1   3   5     1925.95     1920.48     52.54 o 
   0   3   5     1231.95     1183.88     35.47 o 
   1   3   5     2261.85     2403.37    125.30 o 
   2   3   5     1657.19     1719.96     45.61 o 
   3   3   5     3290.12     3675.72    128.28 o 
   4   3   5      732.72      858.40     46.43 o 
   5   3   5      773.27      941.06     54.11 o 
   7   3   5      232.50      299.20     42.46 o 
   8   3   5      104.38      103.80     32.97 o 
   9   3   5       61.36       20.24     29.00 o 
  -7   4   5       95.52      101.99     38.30 o 
  -6   4   5      266.32      271.02     44.99 o 
  -5   4   5     1491.91     1514.45     86.09 o 
  -4   4   5     1063.38      966.36     61.61 o 
  -3   4   5     5160.77     4549.39    166.22 o 
  -2   4   5      213.48      175.17     24.84 o 
  -1   4   5     7821.73     8032.53    181.40 o 
   0   4   5     1618.53     1534.66     44.36 o 
   1   4   5     2559.10     2557.58    105.34 o 
   2   4   5      477.85      426.30     18.68 o 
   3   4   5     6677.99     7399.26    162.80 o 
   4   4   5       42.40       54.88      8.65 o 
   5   4   5     1840.50     1708.31     79.86 o 
   6   4   5      523.75      503.01     41.65 o 
   8   4   5      146.96      169.11     41.56 o 
   9   4   5      334.24      382.13     61.88 o 
  -7   5   5       22.62        6.32     33.61 o 
  -6   5   5       81.92       77.51     38.21 o 
  -5   5   5      131.67      131.08     35.32 o 
  -4   5   5      736.42      660.83     56.46 o 
  -3   5   5      258.13      270.93     36.14 o 
  -2   5   5     1673.62     1578.86     74.26 o 
  -1   5   5      282.67      399.93     33.06 o 
   0   5   5     2112.54     2056.72     42.56 o 
   1   5   5      746.73      794.87     29.56 o 
   2   5   5     3315.79     3749.23     69.84 o 
   3   5   5      236.70      256.09     15.23 o 
   4   5   5      386.92      422.56     19.85 o 
   5   5   5       61.14       60.32      9.31 o 
   6   5   5      663.63      663.27     48.96 o 
   7   5   5       13.48        6.23     13.28 o 
   8   5   5      400.12      569.05     72.45 o 
   9   5   5       24.63       70.46     40.65 o 
  -6   6   5       40.19       14.91     31.44 o 
  -5   6   5     1226.78     1151.01     78.14 o 
  -4   6   5       99.35      133.79     32.79 o 
  -3   6   5     1329.71     1391.68     76.16 o 
  -2   6   5      554.91      517.01     44.00 o 
  -1   6   5      262.15      240.45     14.70 o 
   0   6   5      118.17      131.12     10.69 o 
   1   6   5     5245.34     5613.20    101.66 o 
   2   6   5      374.37      394.45     14.61 o 
   3   6   5        3.03        4.64      4.52 o 
   4   6   5     1020.10     1143.42     29.64 o 
   5   6   5     1361.81     1334.76     70.55 o 
   6   6   5      928.25      807.09     54.75 o 
   7   6   5      564.10      525.14     48.06 o 
   8   6   5       98.23      103.98     27.82 o 
   9   6   5      400.55      675.29    104.79 o 
  -6   7   5      241.28      220.25     48.87 o 
  -5   7   5       48.27       39.12     29.99 o 
  -4   7   5     1366.08     1239.00     76.88 o 
  -3   7   5      341.46      227.84     37.04 o 
  -2   7   5      807.62      770.24     31.42 o 
  -1   7   5      987.04      933.08     69.43 o 
   0   7   5     2035.57     1971.31     52.63 o 
   1   7   5       21.21       18.38      7.34 o 
   2   7   5     2909.05     3234.19     64.43 o 
   3   7   5      499.21      525.30     32.85 o 
   4   7   5     1047.43     1103.89     30.23 o 
   5   7   5        2.08        0.00      9.03 o 
   6   7   5     1329.81     1252.64     72.99 o 
   7   7   5      467.33      432.45     44.09 o 
   8   7   5      162.82      174.54     35.68 o 
  -5   8   5      100.69      122.77     37.04 o 
  -4   8   5      433.22      435.34     52.22 o 
  -3   8   5      100.17       98.74     30.72 o 
  -2   8   5      647.87      583.05     49.96 o 
  -1   8   5      378.84      325.22     37.67 o 
   0   8   5     2147.64     1987.64     88.53 o 
   2   8   5      467.83      435.98     37.94 o 
   3   8   5      172.49      194.79     19.92 o 
   4   8   5      736.34      755.11     32.32 o 
   5   8   5      164.84      172.12     18.88 o 
   6   8   5     2299.66     2151.65     77.15 o 
   7   8   5        6.74       31.35     16.98 o 
   8   8   5      134.10      143.01     32.79 o 
   9   8   5       35.85       33.61     20.96 o 
  -5   9   5      370.27      451.70     58.90 o 
  -4   9   5        0.29        2.53     26.83 o 
  -3   9   5     1039.05      971.96     69.38 o 
  -2   9   5       33.93       52.04     26.20 o 
  -1   9   5     2121.37     2004.81     95.22 o 
   0   9   5      111.36       89.71     24.66 o 
   1   9   5     1693.39     1566.30     78.41 o 
   2   9   5       93.05       93.14     23.04 o 
   4   9   5      125.91      102.08     24.66 o 
   5   9   5     1461.11     1492.22     83.11 o 
   6   9   5        0.09        0.00     14.54 o 
   7   9   5      573.69      472.38     49.96 o 
   8   9   5       30.22        0.00     18.79 o 
  -4  10   5      288.20      267.77     46.25 o 
  -3  10   5       67.72       75.88     31.35 o 
  -2  10   5      809.05      794.98     60.44 o 
  -1  10   5        5.81        0.00     16.35 o 
   0  10   5      651.31      622.44     49.23 o 
   1  10   5       63.43       78.87     23.13 o 
   2  10   5      226.66      223.59     32.61 o 
   3  10   5        0.10        1.90     13.46 o 
   4  10   5      527.40      511.86     45.53 o 
   5  10   5      125.26      123.40     29.00 o 
   6  10   5      134.57      153.12     33.06 o 
   7  10   5       41.32       30.35     21.59 o 
   8  10   5       82.63      108.95     33.34 o 
  -3  11   5      112.42      118.07     34.51 o 
  -2  11   5      447.77      464.89     48.15 o 
  -1  11   5      364.27      359.73     42.10 o 
   0  11   5      459.50      453.77     45.80 o 
   1  11   5       10.21       14.09     18.79 o 
   2  11   5      521.77      469.22     44.00 o 
   3  11   5      451.67      405.71     41.56 o 
   4  11   5      519.04      477.26     45.53 o 
   5  11   5      115.38      156.02     33.88 o 
   6  11   5      275.62      247.71     40.29 o 
   7  11   5       45.45       31.17     21.68 o 
  -2  12   5       68.47      109.04     30.44 o 
  -1  12   5      523.81      607.08     55.65 o 
   0  12   5      284.82      258.55     39.03 o 
   1  12   5       63.99       81.49     25.66 o 
   2  12   5      170.80      189.62     33.88 o 
   3  12   5      138.54      139.75     30.26 o 
   4  12   5      200.38      166.68     34.33 o 
   5  12   5      152.18      180.41     36.05 o 
   6  12   5       42.01       42.82     24.93 o 
   0  13   5      220.34      311.22     45.71 o 
   1  13   5      202.67      208.77     38.21 o 
   2  13   5      123.06      139.85     31.62 o 
   3  13   5        3.46        8.31     18.70 o 
   4  13   5       52.96       47.61     23.76 o 
   5  13   5        8.82        7.50     19.24 o 
  -4 -10   6       24.59       84.74     29.72 o 
  -3 -10   6       46.33       87.00     31.53 o 
  -2 -10   6      363.80      312.93     46.52 o 
  -1 -10   6        0.36        0.00     24.66 o 
   0 -10   6      192.61      206.43     41.56 o 
   1 -10   6       45.43       78.60     31.80 o 
   2 -10   6       98.90       77.24     30.81 o 
  -5  -9   6       95.88      151.23     34.06 o 
  -4  -9   6        3.05        9.58     19.96 o 
  -3  -9   6        2.52       15.45     25.48 o 
  -2  -9   6      270.68      322.60     46.62 o 
  -1  -9   6      599.52      575.64     55.92 o 
   0  -9   6       12.86       12.29     25.84 o 
   1  -9   6      442.11      441.49     50.95 o 
   2  -9   6      141.28      129.82     34.60 o 
   3  -9   6      156.88      185.10     36.86 o 
  -6  -8   6      101.56      127.02     30.26 o 
  -5  -8   6      574.78      539.23     51.49 o 
  -4  -8   6       57.56       46.34     28.01 o 
  -3  -8   6      138.67      134.61     33.06 o 
  -2  -8   6       92.42       71.01     30.35 o 
  -1  -8   6      892.39      907.46     64.77 o 
   0  -8   6      181.22      197.03     35.50 o 
   1  -8   6      126.55      163.06     32.25 o 
   2  -8   6      378.23      399.66     44.99 o 
   3  -8   6       64.93       66.04     27.82 o 
   4  -8   6       49.51       53.12     25.57 o 
  -6  -7   6      359.59      335.43     45.53 o 
  -5  -7   6        0.09        0.00     19.06 o 
  -4  -7   6      909.99      937.18     65.95 o 
  -3  -7   6      238.98      265.24     38.94 o 
  -2  -7   6      470.43      489.28     50.05 o 
  -1  -7   6       91.79       75.16     27.82 o 
   0  -7   6     2360.61     2185.30     99.01 o 
   1  -7   6       51.07       47.52     23.13 o 
   2  -7   6     1309.05     1100.51     65.41 o 
   3  -7   6       13.18       14.54     19.60 o 
   4  -7   6      408.23      497.50     47.25 o 
   5  -7   6       38.37       39.21     22.22 o 
  -7  -6   6      112.79      136.40     24.66 o 
  -6  -6   6       11.87       49.64     16.51 o 
  -5  -6   6      468.79      496.96     47.61 o 
  -4  -6   6       26.77       34.78     23.94 o 
  -3  -6   6      377.82      333.80     41.01 o 
  -2  -6   6        2.00       28.64     24.57 o 
  -1  -6   6     2165.75     2072.83     95.76 o 
   0  -6   6       40.41        4.34     19.42 o 
   1  -6   6     2191.75     2110.32     92.06 o 
   2  -6   6      125.18      176.34     29.45 o 
   3  -6   6     1601.63     1583.74     79.41 o 
   4  -6   6        1.10        3.61     16.17 o 
   5  -6   6      598.23      651.89     52.40 o 
   6  -6   6       25.62       31.35     17.53 o 
  -7  -5   6      113.46      153.80     25.66 o 
  -6  -5   6      125.31      131.54     23.53 o 
  -5  -5   6      408.01      449.16     33.79 o 
  -4  -5   6      300.84      291.83     24.11 o 
  -3  -5   6      284.07      255.76     21.75 o 
  -2  -5   6      475.33      405.17     41.56 o 
  -1  -5   6     1367.30     1330.33     71.28 o 
   0  -5   6      245.68      259.27     33.24 o 
   1  -5   6      213.08      180.14     26.74 o 
   2  -5   6      218.04      243.64     30.53 o 
   3  -5   6      772.29      704.65     48.33 o 
   4  -5   6        0.69        8.94     16.80 o 
   5  -5   6       29.11       45.08     18.88 o 
   6  -5   6       51.69       78.32     23.31 o 
   7  -5   6       95.58      114.91     25.02 o 
  -7  -4   6      619.33      701.18     43.20 o 
  -6  -4   6      297.08      301.19     29.30 o 
  -5  -4   6      200.33      196.87     22.91 o 
  -4  -4   6      617.14      600.76     37.49 o 
  -3  -4   6      421.95      355.88     23.74 o 
  -2  -4   6     1375.58     1372.04     76.11 o 
  -1  -4   6      872.58      901.28     32.01 o 
   0  -4   6     2922.57     2660.04    102.63 o 
   1  -4   6      211.03      184.20     25.29 o 
   2  -4   6     2843.01     2694.28    102.35 o 
   3  -4   6       15.55        9.03     13.28 o 
   4  -4   6     1675.28     1749.24     81.40 o 
   5  -4   6       27.80       28.64     15.72 o 
   6  -4   6      508.91      469.40     41.74 o 
   7  -4   6        7.82       22.95     14.91 o 
  -8  -3   6       73.69       47.16     26.20 o 
  -7  -3   6      376.37      396.14     88.22 o 
  -6  -3   6      156.44      154.74     22.34 o 
  -5  -3   6      225.53      217.98     30.67 o 
  -4  -3   6      123.21      128.39     17.28 o 
  -3  -3   6     1191.05     1156.04     31.88 o 
  -2  -3   6       16.32       15.99      5.78 o 
  -1  -3   6     3110.47     3073.87     76.55 o 
   0  -3   6     2741.48     3055.63    111.12 o 
   1  -3   6     2987.11     2591.56     94.68 o 
   2  -3   6      282.71      277.25     27.19 o 
   3  -3   6     1581.24     1432.69     65.32 o 
   4  -3   6       91.27       60.35     18.25 o 
   5  -3   6      501.31      494.61     39.57 o 
   6  -3   6      296.69      300.56     36.77 o 
   7  -3   6      390.63      397.58     44.72 o 
   8  -3   6        7.66       27.37     17.44 o 
  -8  -2   6      175.87      173.45     40.83 o 
  -7  -2   6      194.42      220.13     28.10 o 
  -6  -2   6      717.64      645.75     37.37 o 
  -5  -2   6      225.06      200.59     30.90 o 
  -4  -2   6      922.00      840.99     36.43 o 
  -3  -2   6       71.62       72.26      9.00 o 
  -2  -2   6     2096.46     1817.68     41.09 o 
  -1  -2   6      635.78      661.43     24.50 o 
   0  -2   6     2794.49     2573.79     60.81 o 
   1  -2   6      968.27      806.28     40.11 o 
   2  -2   6     2315.64     2519.04     60.35 o 
   3  -2   6      940.14      981.11     45.44 o 
   4  -2   6      498.50      545.84     33.61 o 
   5  -2   6      382.35      392.08     30.85 o 
   6  -2   6      323.48      323.41     25.57 o 
   7  -2   6       32.85       70.10     23.04 o 
   8  -2   6      123.58      111.21     29.18 o 
  -8  -1   6       83.31      101.36     33.06 o 
  -7  -1   6       93.92      118.89     32.43 o 
  -6  -1   6       75.93       74.02     17.98 o 
  -5  -1   6     1372.56     1312.56     50.74 o 
  -4  -1   6      931.39      872.29     29.03 o 
  -3  -1   6      509.59      522.73     19.67 o 
  -2  -1   6       56.61       81.42      8.20 o 
  -1  -1   6     4917.53     4931.69     92.01 o 
   0  -1   6     2200.02     2196.89     52.77 o 
   1  -1   6     3336.84     2970.80     99.37 o 
   2  -1   6     7296.80     8095.94    180.59 o 
   3  -1   6      470.27      379.94     17.52 o 
   4  -1   6      409.33      361.44     19.90 o 
   5  -1   6     1314.27     1334.61     54.61 o 
   6  -1   6     1084.70      962.47     57.82 o 
   7  -1   6      323.61      294.69     39.57 o 
   8  -1   6       62.42       22.68     27.82 o 
  -8   0   6       43.58       36.86     25.66 o 
  -7   0   6      429.91      395.78     51.58 o 
  -6   0   6      186.32      175.98     34.15 o 
  -5   0   6      401.39      357.99     26.86 o 
  -4   0   6      451.25      424.64     49.46 o 
  -3   0   6     1998.21     1983.43     45.89 o 
  -2   0   6      640.08      660.91     20.86 o 
  -1   0   6     2336.00     2318.09     46.98 o 
   0   0   6      440.01      544.63     18.74 o 
   1   0   6     8340.17     8518.50    525.28 o 
   2   0   6      307.49      288.00     20.60 o 
   3   0   6     1849.86     1927.27     50.81 o 
   4   0   6      433.36      400.83     28.82 o 
   5   0   6      421.78      392.16     32.34 o 
   6   0   6      102.85      115.00     25.20 o 
   7   0   6      189.89      183.03     34.15 o 
   8   0   6      305.86      283.57     42.28 o 
   9   0   6       49.40       63.33     36.77 o 
  -8   1   6      383.50      429.02     56.19 o 
  -7   1   6        0.09        0.00     19.96 o 
  -6   1   6     1343.08     1313.53     78.96 o 
  -5   1   6      478.38      432.72     41.19 o 
  -4   1   6     2696.34     2558.74    129.41 o 
  -3   1   6        1.06        2.84      6.41 o 
  -2   1   6     7298.61     7377.05    132.05 o 
  -1   1   6      643.00      626.44     18.98 o 
   0   1   6    12581.47    12557.81    212.71 o 
   1   1   6       94.50       96.50      6.90 o 
   2   1   6     7424.76     7570.04    160.49 o 
   3   1   6      180.70      168.49     16.35 o 
   5   1   6      172.09      169.02     23.40 o 
   6   1   6     2417.04     2338.52    103.26 o 
   7   1   6      150.08      141.83     31.35 o 
   8   1   6      276.00      258.64     42.28 o 
   9   1   6       40.23       13.82     29.00 o 
  -7   2   6      412.13      483.68     57.00 o 
  -6   2   6      117.22      108.68     31.08 o 
  -5   2   6      395.16      382.95     43.27 o 
  -4   2   6        0.26        0.00     13.01 o 
  -3   2   6     1752.34     1760.06     42.82 o 
  -2   2   6      542.08      607.21     27.18 o 
  -1   2   6     2548.77     2462.33     66.30 o 
   0   2   6     1191.84     1157.77     26.54 o 
   1   2   6      910.11      761.52     19.16 o 
   2   2   6      231.32      220.57     11.02 o 
   3   2   6     3493.74     3389.07    117.71 o 
   4   2   6     1453.28     1534.32     67.48 o 
   5   2   6     2049.21     2342.95     98.74 o 
   6   2   6        0.58        8.22     15.09 o 
   7   2   6     1610.99     1486.44     84.47 o 
   8   2   6        0.25        0.00     19.69 o 
   9   2   6      247.47      175.44     44.00 o 
  -7   3   6      183.56      163.78     40.47 o 
  -6   3   6      318.30      290.08     43.63 o 
  -5   3   6      634.25      586.66     52.13 o 
  -4   3   6      367.05      393.52     39.39 o 
  -3   3   6     3042.45     2992.49    118.43 o 
  -2   3   6     1384.57     1445.43     46.27 o 
  -1   3   6     6661.23     6896.68    122.77 o 
   0   3   6     2714.16     2595.16     50.01 o 
   1   3   6     3298.18     3372.80     62.21 o 
   2   3   6      363.48      393.51     12.56 o 
   3   3   6     2907.83     3107.92     76.74 o 
   4   3   6       79.36       69.83     15.00 o 
   5   3   6     2008.10     2107.43     91.97 o 
   6   3   6      327.93      354.31     35.95 o 
   7   3   6      417.00      462.27     47.88 o 
   8   3   6       69.46       98.74     34.06 o 
   9   3   6       60.62       25.93     29.18 o 
  -7   4   6      130.32      129.28     38.39 o 
  -6   4   6       79.18       35.23     30.35 o 
  -5   4   6      236.39      267.31     41.19 o 
  -4   4   6      581.97      490.90     45.62 o 
  -3   4   6     2482.48     2523.53    106.51 o 
  -2   4   6     2697.15     2607.42     72.23 o 
  -1   4   6      574.74      678.57     28.77 o 
   0   4   6     1401.02     1280.04     41.01 o 
   1   4   6     1260.73     1116.14     38.44 o 
   2   4   6     5642.38     5977.10    153.98 o 
   3   4   6      346.78      317.82     17.07 o 
   4   4   6     5295.41     5936.07    147.84 o 
   5   4   6      240.73      241.93     28.64 o 
   6   4   6     1519.72     1580.21     81.03 o 
   8   4   6      844.20      919.02     75.07 o 
   9   4   6       86.89      158.00     47.70 o 
  -7   5   6      162.54      120.33     42.64 o 
  -6   5   6        0.01        3.07     26.11 o 
  -5   5   6      263.42      263.61     41.38 o 
  -4   5   6       33.61       46.71     25.57 o 
  -3   5   6     1119.84     1099.52     64.59 o 
  -2   5   6       18.27       11.29     15.99 o 
  -1   5   6      722.59      647.53     30.00 o 
   0   5   6      495.65      584.19     16.59 o 
   1   5   6     3776.76     4010.29     96.79 o 
   2   5   6        0.64        7.33      6.77 o 
   3   5   6      728.75      807.79     29.52 o 
   4   5   6       61.03       65.89      9.83 o 
   5   5   6      595.16      629.58     72.27 o 
   6   5   6       34.26       39.03     15.99 o 
   7   5   6      183.87      188.36     31.71 o 
   9   5   6      162.22      351.24     68.66 o 
  -6   6   6      308.46      319.35     52.40 o 
  -5   6   6        4.35        0.00     24.39 o 
  -4   6   6     3580.05     3363.33    144.18 o 
  -3   6   6      280.00      240.12     35.77 o 
  -2   6   6     3500.29     3820.90    146.62 o 
  -1   6   6      253.06      292.70     32.61 o 
   0   6   6      282.24      223.07     10.68 o 
   1   6   6     1589.19     1607.97     49.31 o 
   2   6   6     3556.21     3641.39     90.51 o 
   3   6   6     2298.25     2569.39     68.05 o 
   4   6   6      406.85      439.19     21.80 o 
   5   6   6       86.65      115.45     22.40 o 
   6   6   6      273.93      259.63     32.88 o 
   7   6   6      494.28      484.04     46.07 o 
   8   6   6      304.16      302.27     43.18 o 
   9   6   6       29.92      195.95     70.19 o 
  -6   7   6       42.89       48.87     34.15 o 
  -5   7   6      257.47      266.50     45.89 o 
  -4   7   6       12.60       19.42     23.58 o 
  -3   7   6     1003.38      917.12     64.05 o 
  -2   7   6      364.59      315.19     38.21 o 
  -1   7   6     1263.69     1271.52     68.21 o 
   0   7   6      680.71      489.10     39.75 o 
   1   7   6      837.70      807.72     33.98 o 
   2   7   6      479.97      467.57     30.62 o 
   3   7   6     1493.46     1576.78     37.04 o 
   4   7   6     1254.96     1408.60     45.36 o 
   5   7   6     3532.51     3554.30    142.92 o 
   6   7   6       30.33       19.51     14.63 o 
   7   7   6      259.78      219.98     34.78 o 
   8   7   6      159.36      117.44     30.44 o 
  -5   8   6      234.62      314.02     51.31 o 
  -4   8   6       32.67       48.06     28.55 o 
  -3   8   6     1996.32     1789.89     94.86 o 
  -2   8   6      112.05      106.24     28.91 o 
  -1   8   6     1965.06     2134.17     98.11 o 
   0   8   6       86.19       89.16     22.31 o 
   1   8   6      704.39      702.03     48.15 o 
   2   8   6      183.13      191.24     18.38 o 
   3   8   6      884.22      938.71     61.57 o 
   4   8   6      234.26      271.38     32.61 o 
   5   8   6     2034.43     2007.79     97.84 o 
   6   8   6     1991.31     1770.38     93.32 o 
   7   8   6      397.76      324.23     41.01 o 
   8   8   6        2.40        0.63     14.27 o 
   9   8   6      106.62      102.63     29.99 o 
  -5   9   6       40.95       19.33     29.63 o 
  -4   9   6      484.37      419.99     53.39 o 
  -3   9   6       55.01       59.08     28.01 o 
  -2   9   6     1721.41     1624.12     88.26 o 
  -1   9   6       78.01       77.60     26.02 o 
   0   9   6     1938.13     1858.37     90.07 o 
   1   9   6        7.63        0.00     15.18 o 
   2   9   6      909.51      931.31     58.72 o 
   3   9   6      108.98      108.32     24.57 o 
   4   9   6     1690.57     1680.40     86.73 o 
   5   9   6     1105.66     1091.75     69.29 o 
   6   9   6     1581.09     1439.74     84.56 o 
   7   9   6       38.61       44.36     20.15 o 
   8   9   6      426.78      307.70     45.08 o 
  -4  10   6        9.69        0.00     22.49 o 
  -3  10   6      176.54      166.59     38.39 o 
  -2  10   6       11.70       36.77     22.68 o 
  -1  10   6      217.77      228.47     34.69 o 
   0  10   6       99.47      112.38     26.83 o 
   1  10   6       95.90       94.59     25.39 o 
   2  10   6      102.63      151.32     29.45 o 
   3  10   6      681.09      692.00     52.13 o 
   4  10   6      237.02      213.65     33.79 o 
   5  10   6      317.77      296.76     40.47 o 
   6  10   6      224.17      200.10     35.86 o 
   7  10   6      265.50      198.48     38.03 o 
   8  10   6      298.53      221.06     42.01 o 
  -3  11   6      370.12      466.42     54.47 o 
  -2  11   6      172.55      218.62     39.66 o 
  -1  11   6      432.04      384.21     44.99 o 
   0  11   6       11.37        2.17     15.99 o 
   1  11   6      948.13      908.54     62.42 o 
   2  11   6      381.34      412.85     45.62 o 
   3  11   6      508.16      565.70     48.78 o 
   4  11   6      374.48      367.68     43.81 o 
   5  11   6      284.92      304.99     43.45 o 
   6  11   6       43.88       40.47     22.49 o 
   7  11   6       45.38       35.59     23.40 o 
  -2  12   6      244.12      279.42     43.81 o 
  -1  12   6      102.67      111.39     31.08 o 
   0  12   6       60.38       52.94     25.48 o 
   1  12   6       47.71       59.62     23.85 o 
   2  12   6      621.43      608.62     53.12 o 
   3  12   6      196.24      177.25     34.06 o 
   4  12   6      363.50      331.91     44.99 o 
   5  12   6       16.39       38.12     21.77 o 
   6  12   6      115.19      143.64     33.43 o 
   7  12   6        8.86       26.65     20.69 o 
   0  13   6       10.78       41.74     22.04 o 
   1  13   6        2.25       17.98     19.15 o 
   2  13   6      158.00      212.93     38.03 o 
   3  13   6      392.18      349.43     45.62 o 
   4  13   6        5.09        2.98     18.97 o 
   5  13   6      199.98      230.73     42.28 o 
  -2 -10   7       55.51      103.89     33.52 o 
  -1 -10   7      149.04      211.12     41.83 o 
   0 -10   7       35.45        9.58     28.91 o 
  -4  -9   7       85.39      133.97     33.15 o 
  -3  -9   7      222.88      272.64     43.09 o 
  -2  -9   7      463.29      521.80     57.18 o 
  -1  -9   7      293.15      313.39     46.62 o 
   0  -9   7      154.56      137.13     36.23 o 
   1  -9   7      162.89      146.62     36.59 o 
   2  -9   7       66.57       81.49     28.19 o 
   3  -9   7       66.75       61.61     27.82 o 
  -5  -8   7       24.47       43.18     22.22 o 
  -4  -8   7      502.95      512.22     52.49 o 
  -3  -8   7       30.85       63.87     29.27 o 
  -2  -8   7       70.90      150.23     35.05 o 
  -1  -8   7      153.43      143.55     34.96 o 
   0  -8   7      490.46      483.40     49.23 o 
   1  -8   7        4.31        0.00     21.05 o 
   2  -8   7      175.59      188.18     36.68 o 
   3  -8   7        8.68        0.00     17.53 o 
   4  -8   7      241.42      194.32     37.85 o 
  -6  -7   7       42.07       82.57     26.83 o 
  -5  -7   7      364.48      343.92     47.07 o 
  -4  -7   7      127.97      139.66     34.69 o 
  -3  -7   7       97.21      115.63     32.07 o 
  -2  -7   7       51.70       38.03     27.64 o 
  -1  -7   7      727.77      740.78     58.45 o 
   0  -7   7      108.47       89.71     28.73 o 
   1  -7   7      294.17      292.70     39.12 o 
   2  -7   7       32.86       32.70     23.85 o 
   3  -7   7      512.22      532.55     48.78 o 
   4  -7   7       19.85        7.32     20.51 o 
   5  -7   7      352.90      362.17     45.17 o 
  -6  -6   7      127.81      172.10     35.05 o 
  -5  -6   7       85.66       96.03     31.17 o 
  -4  -6   7      689.42      606.81     53.66 o 
  -3  -6   7        1.80        3.16     21.50 o 
  -2  -6   7      722.79      607.08     50.77 o 
  -1  -6   7      136.04      147.79     31.44 o 
   0  -6   7     1011.71     1029.23     64.14 o 
   1  -6   7      102.58      104.52     26.83 o 
   2  -6   7      191.54      234.07     33.97 o 
   3  -6   7        3.84        0.00     15.63 o 
   4  -6   7      494.84      545.65     48.06 o 
   5  -6   7       41.16       42.46     22.95 o 
   6  -6   7      134.64      158.18     30.90 o 
  -7  -5   7      189.84      243.74     34.55 o 
  -6  -5   7      107.22      116.78     22.79 o 
  -5  -5   7      155.52      202.09     38.03 o 
  -4  -5   7      181.74      198.29     34.51 o 
  -3  -5   7      561.73      525.23     50.41 o 
  -2  -5   7      475.56      483.86     47.88 o 
  -1  -5   7     1257.52     1328.17     74.62 o 
   0  -5   7      696.71      646.56     48.42 o 
   1  -5   7      615.77      617.11     47.25 o 
   2  -5   7      555.65      468.95     40.20 o 
   3  -5   7       72.90       96.75     23.58 o 
   4  -5   7     1084.90     1072.78     64.77 o 
   5  -5   7      108.44      116.00     28.37 o 
   6  -5   7      257.06      286.38     38.67 o 
  -7  -4   7      481.02      469.69     41.42 o 
  -6  -4   7      104.85      120.76     30.99 o 
  -5  -4   7      363.50      407.35     59.04 o 
  -4  -4   7      150.69      170.23     20.29 o 
  -3  -4   7     1388.28     1448.68     51.09 o 
  -2  -4   7      226.23      190.67     16.79 o 
  -1  -4   7     3088.86     3039.82    119.97 o 
   0  -4   7      658.81      685.40     49.33 o 
   1  -4   7     2002.95     1984.39     83.83 o 
   2  -4   7      832.85      794.44     48.78 o 
   3  -4   7     2015.71     2073.10     90.61 o 
   4  -4   7       48.68       76.70     24.30 o 
   5  -4   7      876.07      780.17     54.29 o 
   6  -4   7      187.98      250.33     37.40 o 
   7  -4   7      416.83      444.29     48.33 o 
  -7  -3   7       22.88       18.63     17.79 o 
  -6  -3   7     1158.74     1077.82     97.43 o 
  -5  -3   7        6.11        0.00     10.86 o 
  -4  -3   7      845.96      823.81     37.66 o 
  -3  -3   7        0.03        2.51      8.22 o 
  -2  -3   7     2579.01     2529.85     80.38 o 
  -1  -3   7       34.79       52.94     21.50 o 
   0  -3   7     2392.24     2161.55     87.63 o 
   1  -3   7       27.40       19.60     14.54 o 
   2  -3   7      828.31      716.30     42.10 o 
   3  -3   7       18.48       37.67     16.17 o 
   4  -3   7      352.26      336.60     35.23 o 
   5  -3   7       66.49       59.26     21.68 o 
   6  -3   7      132.30      180.23     31.08 o 
   7  -3   7        8.75        0.00     17.07 o 
  -7  -2   7      119.56      132.54     24.74 o 
  -6  -2   7      410.82      472.51     46.21 o 
  -5  -2   7     1663.61     1576.64     57.68 o 
  -4  -2   7      693.33      681.04     59.94 o 
  -3  -2   7     1299.86     1157.39     46.09 o 
  -2  -2   7      312.01      310.27     21.05 o 
  -1  -2   7     1955.16     1752.94     39.62 o 
   0  -2   7      642.94      642.04     41.83 o 
   1  -2   7     3353.50     2885.98    102.35 o 
   2  -2   7     3411.96     3517.90    120.78 o 
   3  -2   7     1303.84     1305.31     60.80 o 
   4  -2   7      916.28      841.15     48.96 o 
   5  -2   7      735.71      788.21     50.68 o 
   6  -2   7      611.41      560.37     45.26 o 
   7  -2   7      181.84      185.38     33.97 o 
   8  -2   7      170.44      223.95     38.21 o 
  -7  -1   7      239.12      245.45     42.64 o 
  -6  -1   7      104.76      113.11     21.45 o 
  -5  -1   7      649.79      626.81     34.75 o 
  -4  -1   7     1176.69     1105.11     56.24 o 
  -3  -1   7     1634.02     1658.03     41.20 o 
  -2  -1   7      858.55      882.64     25.80 o 
  -1  -1   7       17.34        9.50      4.82 o 
   0  -1   7      937.77      834.80     29.77 o 
   1  -1   7     1609.85     1407.94     58.27 o 
   2  -1   7     2099.34     2033.54     75.98 o 
   3  -1   7     2540.07     2511.68     62.72 o 
   4  -1   7      770.95      781.35     29.46 o 
   5  -1   7      309.15      320.98     21.13 o 
   6  -1   7      552.76      536.34     43.54 o 
   7  -1   7      406.41      476.00     43.00 o 
  -7   0   7        1.60        0.00     17.44 o 
  -6   0   7      347.38      339.00     29.98 o 
  -5   0   7        4.27       18.36     12.52 o 
  -4   0   7     1477.38     1427.14     47.62 o 
  -3   0   7       47.86       80.06     10.25 o 
  -2   0   7     1901.87     1831.47     41.94 o 
  -1   0   7     2386.63     2785.02     56.13 o 
   0   0   7     1718.41     1716.67     37.16 o 
   1   0   7      602.03      621.62     27.28 o 
   2   0   7     4265.60     4148.56    131.90 o 
   3   0   7      173.77      201.62     14.41 o 
   4   0   7      695.77      649.52     26.39 o 
   5   0   7        0.85        0.00      6.98 o 
   6   0   7      646.40      535.08     41.38 o 
   7   0   7       57.23       69.74     26.29 o 
   8   0   7        4.56        0.00     22.86 o 
  -7   1   7      507.17      521.53     54.20 o 
  -6   1   7       30.01       37.94     23.58 o 
  -5   1   7      660.31      682.27     36.07 o 
  -4   1   7      561.61      497.29     28.53 o 
  -3   1   7     3157.69     3152.81     66.85 o 
  -2   1   7     1059.69     1098.29     29.71 o 
  -1   1   7     4055.42     3817.45     73.08 o 
   0   1   7     4091.95     4706.17     86.23 o 
   1   1   7    10357.37    10410.57    178.42 o 
   2   1   7       94.96      104.16      8.44 o 
   3   1   7     3864.17     4103.96     94.60 o 
   4   1   7       81.76       65.13     15.00 o 
   5   1   7      126.37      128.46     21.05 o 
   6   1   7      158.68      144.81     27.01 o 
   7   1   7     1482.42     1468.46     80.58 o 
   8   1   7       76.44       56.91     26.38 o 
   9   1   7       85.13      105.79     38.67 o 
  -7   2   7       59.38        6.96     25.57 o 
  -6   2   7      331.32      380.51     47.97 o 
  -5   2   7       21.51        1.45     15.90 o 
  -4   2   7      646.97      632.46     46.89 o 
  -3   2   7       97.24      102.81     11.89 o 
  -2   2   7     1583.89     1615.44     39.03 o 
  -1   2   7     1162.57     1301.38     31.63 o 
   0   2   7     3119.05     3313.69     63.35 o 
   1   2   7      204.33      187.70     11.33 o 
   2   2   7     1869.80     1867.88     38.93 o 
   3   2   7     1558.61     1468.82     42.55 o 
   4   2   7     1871.90     1895.41     78.32 o 
   5   2   7       31.14       74.89     18.16 o 
   6   2   7      189.59      176.43     29.09 o 
   7   2   7       64.79       80.76     26.74 o 
   8   2   7      282.03      276.53     43.18 o 
   9   2   7        1.12        4.61     27.82 o 
  -7   3   7      153.26      163.51     40.11 o 
  -6   3   7      532.38      522.79     54.66 o 
  -5   3   7      601.60      520.62     49.05 o 
  -4   3   7      742.50      698.50     52.04 o 
  -3   3   7      679.55      707.41     33.47 o 
  -2   3   7     3415.49     3278.79     67.40 o 
  -1   3   7     1122.70     1161.32     35.26 o 
   0   3   7     1728.48     1545.04     57.65 o 
   1   3   7     2771.66     2878.23     55.53 o 
   2   3   7     7108.24     7365.44    178.82 o 
   3   3   7       38.85       40.81      7.93 o 
   4   3   7     3375.37     3450.32    126.47 o 
   5   3   7      371.34      442.39     36.23 o 
   6   3   7      338.88      375.90     36.32 o 
   7   3   7      130.09      187.00     36.23 o 
   8   3   7      693.09      692.36     61.79 o 
   9   3   7        1.35       19.06     31.62 o 
  -7   4   7      160.63      187.36     43.63 o 
  -6   4   7       94.30       90.34     31.35 o 
  -5   4   7     1059.99      907.01     66.22 o 
  -4   4   7      546.22      508.43     47.07 o 
  -3   4   7     1758.93     1609.66     80.13 o 
  -2   4   7      199.86      198.63     18.97 o 
  -1   4   7     1539.21     1604.05     49.75 o 
   0   4   7     1188.86     1145.81     38.06 o 
   1   4   7     2515.22     2488.20     65.02 o 
   2   4   7      116.43      113.41      6.81 o 
   3   4   7     3857.05     3988.46    242.38 o 
   4   4   7      124.31      120.27     12.68 o 
   5   4   7     1879.03     2023.96     89.53 o 
   6   4   7      502.54      585.22     45.35 o 
   7   4   7      485.15      458.65     43.72 o 
   8   4   7      125.91      215.91     46.43 o 
   9   4   7      322.20      442.03     65.32 o 
  -6   5   7      149.56      207.78     41.92 o 
  -5   5   7      232.62      195.49     37.76 o 
  -4   5   7     3095.43     2908.20    128.19 o 
  -3   5   7      224.51      260.63     36.59 o 
  -2   5   7     2036.64     2060.73     90.61 o 
  -1   5   7       29.16       29.89     10.73 o 
   0   5   7     4796.55     5003.19    147.79 o 
   1   5   7      378.65      363.50     20.74 o 
   2   5   7     4164.33     4528.43    108.02 o 
   3   5   7       83.47       89.05     11.35 o 
   4   5   7      648.19      632.92     83.70 o 
   5   5   7       53.31       75.43     16.71 o 
   6   5   7      137.23      164.96     26.56 o 
   7   5   7      203.74      166.77     29.18 o 
   9   5   7       22.04       73.90     45.98 o 
  -6   6   7       75.56       70.65     35.68 o 
  -5   6   7      288.79      271.83     44.36 o 
  -4   6   7      462.49      374.28     45.44 o 
  -3   6   7     1685.16     1531.70     81.76 o 
  -2   6   7      467.07      483.40     44.90 o 
  -1   6   7     1193.76     1155.98     43.79 o 
   0   6   7      820.95      779.40     33.63 o 
   1   6   7     5329.63     5210.84    205.88 o 
   2   6   7     3026.06     3223.02     82.96 o 
   3   6   7     1904.09     2037.54     58.02 o 
   4   6   7     1682.68     1828.27     54.10 o 
   5   6   7     1463.28     1517.30     48.16 o 
   6   6   7      764.83      723.80     51.49 o 
   7   6   7      672.07      602.92     50.95 o 
   8   6   7      372.94      334.62     44.81 o 
   9   6   7      203.90      400.38     95.94 o 
  -6   7   7       65.17       71.19     35.86 o 
  -5   7   7      130.15      161.71     40.74 o 
  -4   7   7       48.78       58.36     28.46 o 
  -3   7   7      751.97      634.27     54.66 o 
  -2   7   7        0.75       10.12     18.34 o 
  -1   7   7     1018.43     1011.71     60.08 o 
   0   7   7       12.48       14.88     11.05 o 
   1   7   7     4336.82     4507.91    112.66 o 
   2   7   7      998.91      959.47     37.12 o 
   3   7   7      375.89      339.88     21.75 o 
   4   7   7       89.14       89.09     12.81 o 
   5   7   7       78.62       86.00     21.86 o 
   6   7   7        7.47        9.12     12.92 o 
   7   7   7      228.34      210.58     33.24 o 
   8   7   7      179.26      151.68     32.88 o 
   9   7   7      114.57       98.83     27.19 o 
  -5   8   7       18.85       24.57     29.00 o 
  -4   8   7      546.36      649.54     62.70 o 
  -3   8   7      112.61      123.04     31.98 o 
  -2   8   7     1427.60     1407.21     79.32 o 
  -1   8   7       17.97       23.76     21.50 o 
   0   8   7     2519.18     2437.44    104.34 o 
   1   8   7      153.77      173.96     34.01 o 
   2   8   7     1111.26     1086.38     41.32 o 
   3   8   7        5.72        4.23      9.66 o 
   4   8   7     1212.36     1238.20     44.33 o 
   5   8   7      451.99      439.95     40.29 o 
   6   8   7       17.17       19.15     14.54 o 
   7   8   7       23.23       25.20     15.63 o 
   8   8   7      318.79      266.32     41.47 o 
   9   8   7       30.51       42.55     19.96 o 
  -4   9   7        0.21        0.00     22.58 o 
  -3   9   7      467.96      431.01     52.31 o 
  -2   9   7       27.57       15.90     22.04 o 
  -1   9   7      870.64      860.30     59.35 o 
   0   9   7        6.78        0.99     17.07 o 
   1   9   7      926.31      821.09     56.73 o 
   2   9   7      115.55      170.74     28.73 o 
   3   9   7     1085.80     1150.94     44.58 o 
   4   9   7        3.74        0.00     11.38 o 
   5   9   7      711.79      694.17     54.02 o 
   6   9   7      162.80      134.24     28.46 o 
   7   9   7      355.02      363.71     45.62 o 
   8   9   7        6.16        6.96     15.90 o 
  -4  10   7       57.57       46.98     30.81 o 
  -3  10   7      318.77      280.95     45.08 o 
  -2  10   7      414.82      424.32     49.42 o 
  -1  10   7      586.57      575.73     50.86 o 
   0  10   7      136.46      101.72     26.29 o 
   1  10   7      317.51      380.96     41.56 o 
   2  10   7      265.01      224.85     32.61 o 
   3  10   7       58.54       54.75     21.32 o 
   4  10   7      409.05      357.92     41.83 o 
   5  10   7      326.23      309.32     41.19 o 
   6  10   7       56.54       35.32     17.53 o 
   7  10   7       53.75       50.41     20.24 o 
  -3  11   7      202.58      243.10     44.00 o 
  -2  11   7      500.81      527.85     54.02 o 
  -1  11   7      449.82      438.51     46.07 o 
   0  11   7      813.17      814.59     60.71 o 
   1  11   7      234.45      231.90     35.50 o 
   3  11   7      575.57      542.40     48.33 o 
   4  11   7      805.23      754.24     58.54 o 
   5  11   7      115.03       91.24     28.91 o 
   6  11   7      233.41      236.33     41.19 o 
   7  11   7        4.83       16.62     21.86 o 
  -2  12   7        0.90       39.93     24.21 o 
  -1  12   7      190.68      225.58     38.85 o 
   0  12   7       25.03       55.92     24.30 o 
   1  12   7      405.05      373.91     45.53 o 
   2  12   7       69.10       72.72     27.01 o 
   3  12   7      415.46      453.41     47.52 o 
   4  12   7       19.64       11.02     18.16 o 
   5  12   7      245.69      240.93     41.29 o 
   6  12   7       19.50       11.74     18.34 o 
   7  12   7      206.52      206.24     38.67 o 
   0  13   7      333.24      317.36     43.72 o 
   1  13   7      101.75      129.00     32.43 o 
   2  13   7      434.36      454.50     49.05 o 
   3  13   7      118.79      154.84     33.79 o 
   4  13   7      109.80      130.63     32.61 o 
   5  13   7       37.63       40.20     22.31 o 
   6  13   7       42.68       60.35     26.83 o 
   3  14   7       38.76       63.51     23.49 o 
  -3  -9   8      134.41      184.83     37.76 o 
  -2  -9   8       83.18       98.29     31.44 o 
  -1  -9   8      105.29      129.37     35.68 o 
   0  -9   8      146.86      164.96     38.76 o 
   1  -9   8       65.37       49.14     30.26 o 
   2  -9   8      156.05      141.20     36.68 o 
  -4  -8   8       17.94       33.06     22.49 o 
  -3  -8   8      341.21      314.20     45.35 o 
  -2  -8   8        1.38       22.95     24.39 o 
  -1  -8   8      526.76      551.43     55.02 o 
   0  -8   8        9.55        0.00     22.13 o 
   1  -8   8      135.85      159.45     36.59 o 
   2  -8   8        0.79        0.00     22.58 o 
   3  -8   8      169.94      137.86     34.78 o 
  -5  -7   8        6.32       52.76     25.11 o 
  -4  -7   8      917.65      949.10     69.65 o 
  -3  -7   8      145.24      165.50     36.05 o 
  -2  -7   8      167.41      200.55     38.12 o 
  -1  -7   8      100.91       46.89     29.18 o 
   0  -7   8     1628.37     1508.39     83.56 o 
   1  -7   8       87.26       98.20     30.90 o 
   2  -7   8      225.68      234.43     37.49 o 
   3  -7   8       26.87       29.36     24.03 o 
   4  -7   8      258.08      297.31     43.09 o 
  -6  -6   8      102.27      139.30     37.31 o 
  -5  -6   8      140.11      163.97     40.20 o 
  -4  -6   8        6.15       20.69     27.46 o 
  -3  -6   8      556.75      606.99     55.92 o 
  -2  -6   8        2.15       12.65     23.58 o 
  -1  -6   8       91.38      130.63     32.52 o 
   0  -6   8      341.44      350.25     42.46 o 
   1  -6   8      859.69      689.29     51.58 o 
   2  -6   8       17.76       17.53     19.78 o 
   3  -6   8      461.21      395.60     40.02 o 
   4  -6   8       38.24       68.12     26.56 o 
   5  -6   8      172.94      184.83     35.68 o 
  -6  -5   8       31.18       43.36     28.64 o 
  -5  -5   8      535.02      641.95     59.17 o 
  -4  -5   8       31.72        4.52     24.03 o 
  -3  -5   8     1162.91     1126.35     71.10 o 
  -2  -5   8      236.43      282.22     38.03 o 
  -1  -5   8       86.53       94.86     31.35 o 
   0  -5   8       10.74       17.71     22.31 o 
   1  -5   8     1660.23     1512.37     77.24 o 
   2  -5   8      152.72      160.44     30.62 o 
   3  -5   8      408.04      435.62     42.64 o 
   4  -5   8      368.95      351.06     42.28 o 
   5  -5   8      167.15      184.38     36.86 o 
   6  -5   8       10.84        7.23     17.62 o 
  -7  -4   8       60.72      120.42     32.79 o 
  -6  -4   8      582.59      628.31     58.45 o 
  -5  -4   8       54.04       67.57     28.46 o 
  -4  -4   8      599.41      601.30     52.31 o 
  -3  -4   8      132.59      129.82     32.25 o 
  -2  -4   8     2238.04     2112.33     62.95 o 
  -1  -4   8      281.95      324.14     40.02 o 
   0  -4   8     1568.41     1365.03     70.37 o 
   1  -4   8      486.73      404.27     39.57 o 
   2  -4   8     2638.05     2652.99    106.51 o 
   3  -4   8        7.43       39.84     18.52 o 
   4  -4   8     1220.52     1190.49     68.93 o 
   5  -4   8      132.91      163.24     32.34 o 
   6  -4   8      452.58      511.41     48.33 o 
   7  -4   8        1.86       10.75     19.33 o 
  -7  -3   8      194.70      220.88     34.01 o 
  -6  -3   8        2.68        1.79     18.02 o 
  -5  -3   8      104.89       88.86     18.31 o 
  -4  -3   8       81.11       66.37     15.80 o 
  -3  -3   8      563.01      521.98     48.33 o 
  -2  -3   8       90.35       79.73     13.27 o 
  -1  -3   8      472.28      447.00     44.45 o 
   0  -3   8       41.67       59.53     23.13 o 
   1  -3   8     1679.51     1644.90     74.26 o 
   2  -3   8      190.17      195.40     26.29 o 
   3  -3   8      665.03      788.39     49.78 o 
   4  -3   8      286.65      331.18     36.59 o 
   5  -3   8      745.99      734.01     51.58 o 
   6  -3   8       66.08       83.02     26.29 o 
   7  -3   8      211.46      245.36     38.57 o 
  -7  -2   8       91.89       95.80     61.25 o 
  -6  -2   8     1012.68      953.41     68.84 o 
  -5  -2   8      291.40      305.98     27.57 o 
  -4  -2   8      208.58      222.17     22.20 o 
  -3  -2   8      962.27      958.72     30.06 o 
  -2  -2   8     1352.86     1278.11     38.61 o 
  -1  -2   8     1050.43     1133.61     40.12 o 
   0  -2   8     1721.64     1804.89     78.41 o 
   1  -2   8     2672.17     2401.40     91.97 o 
   2  -2   8      574.23      542.67     35.23 o 
   3  -2   8     1061.76     1065.28     55.38 o 
   4  -2   8      643.37      682.60     45.53 o 
   5  -2   8      760.42      779.90     50.77 o 
   6  -2   8      238.25      262.16     35.77 o 
   7  -2   8      223.99      258.37     39.03 o 
   8  -2   8       47.15       56.37     24.93 o 
  -7  -1   8      200.76      233.04     34.01 o 
  -6  -1   8      819.74      792.32     54.02 o 
  -5  -1   8      833.73      810.56     40.19 o 
  -4  -1   8      560.05      468.00     29.19 o 
  -3  -1   8      156.85      172.75     13.87 o 
  -2  -1   8      468.21      464.66     19.27 o 
  -1  -1   8     1417.73     1292.41     32.30 o 
   0  -1   8     1749.98     1775.05     58.36 o 
   1  -1   8     1178.80     1096.09     51.67 o 
   2  -1   8     1607.47     1610.48     65.50 o 
   3  -1   8       83.43       87.45     17.25 o 
   4  -1   8      369.81      443.02     34.06 o 
   5  -1   8      359.30      399.30     35.95 o 
   6  -1   8      544.63      520.08     43.36 o 
   7  -1   8       28.65       58.27     25.20 o 
   8  -1   8       89.88      112.92     29.54 o 
  -7   0   8      564.34      490.09     56.46 o 
  -6   0   8      312.60      332.21     52.76 o 
  -5   0   8     1474.23     1414.17     63.46 o 
  -4   0   8       82.46       83.48     12.85 o 
  -3   0   8      948.99      874.89     28.62 o 
  -2   0   8      451.35      467.83     18.93 o 
  -1   0   8     1336.44     1166.15     30.05 o 
   0   0   8      138.79      134.48      9.32 o 
   1   0   8     9436.74     9620.13    285.29 o 
   2   0   8       13.66       38.39     12.02 o 
   3   0   8     2261.59     2364.47     59.59 o 
   4   0   8       45.08       45.67     10.71 o 
   5   0   8     1248.28     1206.53     41.82 o 
   6   0   8       24.57       35.50     18.07 o 
   7   0   8      488.31      479.34     43.54 o 
  -7   1   8       10.40        0.00     18.07 o 
  -6   1   8      834.81      845.76     64.59 o 
  -5   1   8      555.77      573.19     33.55 o 
  -4   1   8      540.12      549.80     25.15 o 
  -3   1   8       97.05      115.38     15.37 o 
  -2   1   8     2542.28     2642.91     57.01 o 
  -1   1   8        5.38        9.81      5.95 o 
   0   1   8     3122.76     2973.76     95.55 o 
   1   1   8      134.52      145.54      9.59 o 
   2   1   8     3881.70     3871.20     87.51 o 
   3   1   8      141.06      145.55     11.54 o 
   4   1   8     2087.24     2298.23     86.54 o 
   5   1   8      189.61      175.94     16.86 o 
   6   1   8      927.52      817.03     51.85 o 
   7   1   8      199.28      218.89     34.24 o 
  -7   2   8      330.13      316.10     47.70 o 
  -6   2   8      401.13      346.45     45.89 o 
  -5   2   8      221.68      211.39     35.41 o 
  -4   2   8        6.48       11.65     12.39 o 
  -3   2   8       91.14       87.00     12.05 o 
  -2   2   8      467.55      443.31     19.21 o 
  -1   2   8      526.88      481.03     18.33 o 
   0   2   8      544.73      529.74     18.22 o 
   1   2   8     1334.49     1476.06     43.78 o 
   2   2   8     2310.06     2344.45     54.62 o 
   3   2   8      231.28      255.12     14.18 o 
   4   2   8     1871.25     1928.97     54.04 o 
   5   2   8       78.11       68.48     18.25 o 
   6   2   8      220.09      177.70     29.72 o 
   7   2   8      289.09      332.27     41.29 o 
   8   2   8      173.05      171.01     36.95 o 
   9   2   8       17.04        6.78     28.55 o 
  -7   3   8      308.70      302.82     50.14 o 
  -6   3   8      246.89      255.21     43.18 o 
  -5   3   8     1232.46     1164.56     74.71 o 
  -4   3   8      295.55      263.61     35.41 o 
  -3   3   8     1032.31     1035.04     42.01 o 
  -2   3   8      834.18      847.74     27.12 o 
  -1   3   8     6742.94     6963.72    126.08 o 
   0   3   8     2871.80     2902.41     57.77 o 
   1   3   8     4869.37     4646.37    134.18 o 
   2   3   8     1270.49     1400.68     31.84 o 
   3   3   8     5651.31     5828.27    106.53 o 
   4   3   8      130.83      174.90     21.23 o 
   5   3   8     1802.05     1893.33     84.92 o 
   6   3   8       36.08       39.84     17.80 o 
   7   3   8      458.00      529.57     49.05 o 
   8   3   8       56.50       75.52     30.62 o 
   9   3   8      374.95      413.93     59.08 o 
  -6   4   8      366.53      423.06     54.66 o 
  -5   4   8        1.22        0.00     18.70 o 
  -4   4   8      715.62      726.96     56.82 o 
  -3   4   8      310.62      338.14     38.03 o 
  -2   4   8     1862.20     1681.37    104.16 o 
  -1   4   8      423.89      384.21     23.91 o 
   0   4   8     3518.60     3547.44     68.07 o 
   1   4   8      713.45      584.61     16.97 o 
   2   4   8     3969.57     4085.12    126.92 o 
   3   4   8       28.36       39.69      5.73 o 
   4   4   8     1860.94     1796.27     53.75 o 
   5   4   8       29.32       57.64     16.26 o 
   6   4   8      780.71      759.12     51.95 o 
   7   4   8      289.05      299.56     37.67 o 
   8   4   8      528.75      728.50     69.38 o 
   9   4   8        2.82       33.61     34.06 o 
  -6   5   8       44.23       36.68     30.17 o 
  -5   5   8      551.18      549.89     55.65 o 
  -4   5   8      768.99      746.11     59.44 o 
  -3   5   8      501.34      387.01     41.38 o 
  -2   5   8      436.48      397.58     27.82 o 
  -1   5   8     1272.64     1302.38     46.33 o 
   0   5   8      350.98      316.98     33.56 o 
   1   5   8     2418.32     2620.20     70.61 o 
   2   5   8     3425.50     3682.43    250.96 o 
   3   5   8      421.57      437.99     22.46 o 
   4   5   8      960.13     1064.12     38.03 o 
   5   5   8      490.63      438.31     27.42 o 
   6   5   8      515.11      546.00     27.63 o 
   7   5   8      466.55      384.84     39.30 o 
   9   5   8      245.49      381.32     74.89 o 
  -6   6   8      272.36      245.81     48.42 o 
  -5   6   8      133.83       92.69     32.07 o 
  -4   6   8      817.44      776.10     61.25 o 
  -3   6   8      502.61      469.31     45.44 o 
  -2   6   8      693.44      716.84     52.13 o 
  -1   6   8      442.14      427.86     28.52 o 
   0   6   8     1494.17     1512.67     79.09 o 
   1   6   8     3777.33     3489.14    111.89 o 
   2   6   8     2102.36     2164.23     62.18 o 
   3   6   8     2166.54     2127.28     61.23 o 
   4   6   8      717.88      737.04     55.65 o 
   5   6   8      618.86      653.05     29.26 o 
   6   6   8      513.16      507.80     43.27 o 
   7   6   8      583.07      542.94     47.34 o 
   8   6   8      359.96      316.64     42.91 o 
   9   6   8      205.42      616.66    114.28 o 
  -5   7   8       35.48       27.82     25.93 o 
  -4   7   8      137.02      213.65     39.48 o 
  -3   7   8       39.11       20.06     23.31 o 
  -2   7   8      263.75      274.99     38.03 o 
  -1   7   8      700.49      701.94     50.41 o 
   0   7   8     1225.04     1099.19     42.83 o 
   1   7   8      335.78      294.64     22.10 o 
   2   7   8     2026.51     1744.96     66.40 o 
   3   7   8       89.33      102.62     14.91 o 
   4   7   8      184.52      197.94     27.91 o 
   5   7   8       29.19       26.08     10.33 o 
   6   7   8      627.44      576.73     47.25 o 
   7   7   8        0.34        0.00     12.74 o 
   8   7   8      182.63      220.79     37.40 o 
   9   7   8        2.93       16.80     16.80 o 
  -5   8   8      594.78      616.11     68.03 o 
  -4   8   8        0.06        1.99     25.20 o 
  -3   8   8      409.80      444.83     47.07 o 
  -2   8   8        2.16        5.06     18.61 o 
  -1   8   8     1324.17     1445.25     78.60 o 
   0   8   8        8.96       22.95     17.07 o 
   1   8   8     1643.24     1575.23    102.08 o 
   2   8   8      271.81      258.44     48.51 o 
   3   8   8     1959.76     1977.58     61.57 o 
   4   8   8      135.09      184.47     23.71 o 
   5   8   8      836.19      925.62     60.80 o 
   6   8   8       82.50      101.90     25.29 o 
   7   8   8      604.37      519.45     47.79 o 
   8   8   8        0.43        0.00     13.46 o 
   9   8   8      191.90      144.63     34.51 o 
  -4   9   8      155.55      198.38     43.63 o 
  -3   9   8        2.13        0.00     22.22 o 
  -2   9   8     1116.04      960.12     68.12 o 
  -1   9   8       55.33       47.43     24.21 o 
   0   9   8     2217.95     1946.18     92.87 o 
   1   9   8       64.64       57.37     20.87 o 
   2   9   8       78.98       90.69     16.70 o 
   3   9   8       92.38      107.91     18.75 o 
   4   9   8      899.47      907.06     39.15 o 
   5   9   8      416.30      374.09     40.02 o 
   6   9   8      209.97      207.15     34.06 o 
   7   9   8      128.63      123.67     29.81 o 
   8   9   8       71.41       78.50     25.75 o 
  -4  10   8      242.24      309.68     50.86 o 
  -3  10   8       68.29       91.60     34.96 o 
  -2  10   8      222.46      306.07     45.17 o 
  -1  10   8      705.12      607.62     52.04 o 
   0  10   8      688.56      664.54     52.49 o 
   1  10   8      436.17      369.13     40.11 o 
   2  10   8      646.00      605.72     50.14 o 
   3  10   8        4.80       20.06     16.80 o 
   4  10   8      562.35      532.64     47.07 o 
   5  10   8       87.32      106.51     26.83 o 
   6  10   8      823.60      787.13     61.34 o 
   7  10   8      382.34      269.21     41.19 o 
   8  10   8       15.74       19.06     15.54 o 
  -3  11   8      192.80      334.16     51.22 o 
  -2  11   8      125.28      142.46     35.77 o 
  -1  11   8      759.14      637.61     54.84 o 
   0  11   8       17.74       48.60     22.49 o 
   1  11   8      644.35      631.11     52.40 o 
   2  11   8      188.05      258.55     37.13 o 
   3  11   8      666.58      747.56     57.55 o 
   4  11   8      132.91      162.52     33.06 o 
   5  11   8      331.26      364.61     47.34 o 
   6  11   8        0.50        2.26     13.28 o 
  -2  12   8      151.81      188.99     37.85 o 
  -1  12   8        0.39        7.23     19.60 o 
   0  12   8      230.10      200.19     37.31 o 
   1  12   8      130.38      169.48     35.14 o 
   2  12   8      295.14      268.67     41.47 o 
   3  12   8       34.47       40.38     22.40 o 
   4  12   8      167.32      224.31     37.94 o 
   5  12   8        4.88        4.43     17.71 o 
   6  12   8       63.80       94.13     29.99 o 
   7  12   8      123.26       85.91     29.36 o 
   0  13   8       68.54       93.50     29.81 o 
   1  13   8      236.04      239.22     40.20 o 
   2  13   8      181.25      165.32     35.05 o 
   3  13   8      312.84      296.94     43.18 o 
   4  13   8      141.60      132.62     33.52 o 
   5  13   8      133.63      116.09     33.06 o 
   6  13   8       84.27       97.02     30.17 o 
   3  14   8      257.13      304.26     43.81 o 
  -1  -9   9      308.22      289.45     44.90 o 
   0  -9   9       66.58       79.59     32.70 o 
  -3  -8   9        2.42       27.37     22.58 o 
  -2  -8   9      339.68      355.76     47.88 o 
  -1  -8   9        0.87        0.00     23.22 o 
   0  -8   9      418.23      408.78     51.49 o 
   1  -8   9        0.55        0.00     22.04 o 
   2  -8   9      144.08      190.71     39.21 o 
   3  -8   9        0.78        3.25     22.22 o 
  -5  -7   9      167.17      253.22     44.99 o 
  -4  -7   9        1.93       43.72     28.19 o 
  -3  -7   9      801.84      652.61     58.72 o 
  -2  -7   9       39.34       95.04     32.07 o 
  -1  -7   9      661.88      634.00     57.09 o 
   0  -7   9       75.83       93.77     33.61 o 
   1  -7   9      249.75      259.36     41.92 o 
   2  -7   9       24.63       20.06     25.02 o 
   3  -7   9      354.80      412.13     49.87 o 
   4  -7   9       56.19       71.01     26.83 o 
  -5  -6   9      246.40      303.81     47.61 o 
  -4  -6   9       96.48      104.88     34.51 o 
  -3  -6   9      569.48      600.21     57.91 o 
  -2  -6   9      217.99      177.61     35.59 o 
  -1  -6   9      740.36      808.99     63.06 o 
   0  -6   9      162.43       99.55     32.61 o 
   1  -6   9      331.78      258.73     40.74 o 
   2  -6   9       61.71       48.60     27.64 o 
   3  -6   9       59.02       43.36     28.28 o 
   4  -6   9       90.35       87.45     29.00 o 
   5  -6   9       61.24       75.70     28.46 o 
  -6  -5   9      447.30      536.34     54.47 o 
  -5  -5   9        2.81       15.81     28.01 o 
  -4  -5   9      246.82      238.04     42.46 o 
  -3  -5   9      342.50      375.27     47.70 o 
  -2  -5   9     2542.40     2464.54    112.47 o 
  -1  -5   9      229.38      235.15     39.93 o 
   0  -5   9      401.00      453.32     47.88 o 
   1  -5   9      174.41      171.73     33.88 o 
   2  -5   9     1331.10     1285.53     72.18 o 
   3  -5   9        4.03        0.00     18.16 o 
   4  -5   9      314.88      405.53     47.07 o 
   5  -5   9        3.24        0.00     19.87 o 
   6  -5   9      364.40      466.78     53.21 o 
  -6  -4   9        0.56       40.11     25.11 o 
  -5  -4   9       61.21      106.15     34.87 o 
  -4  -4   9        0.47        8.94     22.40 o 
  -3  -4   9      418.56      449.53     48.96 o 
  -2  -4   9       33.46       44.00     26.65 o 
  -1  -4   9      529.81      519.36     51.13 o 
   0  -4   9       12.94       35.68     23.76 o 
   1  -4   9      154.74      158.00     30.99 o 
   2  -4   9      258.23      296.04     36.59 o 
   3  -4   9      597.34      617.74     48.60 o 
   4  -4   9       66.50       48.24     24.57 o 
   5  -4   9      457.08      452.33     49.05 o 
   6  -4   9        2.87       12.47     23.40 o 
  -6  -3   9      388.78      455.22     53.66 o 
  -5  -3   9       74.06      100.37     31.44 o 
  -4  -3   9      116.16      146.80     33.34 o 
  -3  -3   9      524.40      472.20     47.61 o 
  -2  -3   9     1299.21     1199.14     44.43 o 
  -1  -3   9      590.80      573.48     30.26 o 
   0  -3   9      415.60      395.96     39.57 o 
   1  -3   9        1.90        9.76     17.07 o 
   2  -3   9      291.22      305.35     34.24 o 
   3  -3   9      168.81      187.63     30.08 o 
   4  -3   9       39.25       42.01     20.42 o 
   5  -3   9       72.27       85.64     26.56 o 
   6  -3   9      273.11      276.89     39.66 o 
   7  -3   9       41.43       60.44     26.20 o 
  -7  -2   9      173.92      187.95     52.76 o 
  -6  -2   9      137.25      160.39     25.12 o 
  -5  -2   9      755.41      760.70     40.54 o 
  -4  -2   9      317.82      400.70     28.95 o 
  -3  -2   9     1162.17     1084.07     65.04 o 
  -2  -2   9     1091.81     1110.63     41.44 o 
  -1  -2   9     2083.62     2005.96     79.68 o 
   0  -2   9     1207.80     1021.74     59.17 o 
   1  -2   9     3451.32     3104.87    115.27 o 
   2  -2   9     1862.97     1802.00     77.15 o 
   3  -2   9      987.57      947.48     53.30 o 
   4  -2   9      657.79      611.14     45.17 o 
   5  -2   9      549.50      654.15     48.60 o 
   7  -2   9      106.80      114.82     29.81 o 
  -7  -1   9      152.09      204.14     34.06 o 
  -6  -1   9        4.78        3.63     25.11 o 
  -5  -1   9      480.26      478.72     32.57 o 
  -4  -1   9      104.23      130.72     19.69 o 
  -3  -1   9      443.86      417.61     20.87 o 
  -2  -1   9      249.51      241.39     15.58 o 
  -1  -1   9     1011.44      959.60     36.67 o 
   0  -1   9      119.53      112.87     17.48 o 
   1  -1   9     1329.61     1224.64     58.81 o 
   2  -1   9      298.92      326.94     29.00 o 
   3  -1   9      584.98      544.56     37.49 o 
   4  -1   9      633.44      605.18     40.74 o 
   5  -1   9      853.96      838.98     51.67 o 
   6  -1   9       73.48      115.09     26.29 o 
   7  -1   9      413.97      442.21     45.26 o 
   8  -1   9       50.18       67.57     27.19 o 
  -7   0   9        5.94        3.16     20.06 o 
  -6   0   9      608.43      551.20     38.80 o 
  -5   0   9      342.15      352.51     34.33 o 
  -4   0   9     3324.66     3342.31     93.47 o 
  -3   0   9      135.83      155.49     14.65 o 
  -2   0   9     2157.29     2089.73     48.85 o 
  -1   0   9       58.24       55.78      8.69 o 
   0   0   9     6098.60     6502.10    118.58 o 
   1   0   9     1940.70     1942.74     76.43 o 
   2   0   9     2303.04     2302.20     85.01 o 
   3   0   9      129.33      150.51     20.69 o 
   4   0   9      943.62      880.81     47.79 o 
   5   0   9       22.50       38.30     16.53 o 
   6   0   9      591.30      507.89     41.74 o 
   7   0   9      375.77      425.05     41.29 o 
   8   0   9       48.72       52.76     26.11 o 
  -7   1   9      384.57      431.73     53.93 o 
  -6   1   9       42.19       37.31     26.02 o 
  -5   1   9      344.79      386.08     30.63 o 
  -4   1   9      315.85      319.76     20.66 o 
  -3   1   9     3114.65     2937.33     97.77 o 
  -2   1   9       93.76      109.58     11.93 o 
  -1   1   9     2115.03     1960.63     44.82 o 
   0   1   9       29.06       30.32      6.76 o 
   1   1   9     2185.04     2062.04     44.39 o 
   2   1   9      311.79      353.02     18.66 o 
   3   1   9     1516.40     1603.99     44.40 o 
   4   1   9      458.65      487.92     32.34 o 
   5   1   9     1673.39     1698.38     74.44 o 
   6   1   9      439.50      432.91     38.85 o 
   7   1   9      501.29      621.71     49.05 o 
  -7   2   9      148.52       95.67     33.06 o 
  -6   2   9      280.77      274.90     44.72 o 
  -5   2   9      883.71      877.74     62.61 o 
  -4   2   9      486.42      471.94     24.02 o 
  -3   2   9      449.67      484.12     22.85 o 
  -2   2   9      443.66      462.96     20.80 o 
  -1   2   9     5113.14     5226.62     98.71 o 
   0   2   9       40.07       43.30      7.69 o 
   1   2   9      775.68      636.51     20.24 o 
   2   2   9        0.87        2.96      4.15 o 
   3   2   9      794.26      832.44     27.99 o 
   4   2   9     1002.77     1012.08     34.40 o 
   5   2   9     1424.28     1299.14     70.87 o 
   6   2   9       53.97       48.24     19.60 o 
   7   2   9      157.68      206.15     34.33 o 
  -6   3   9      443.09      432.27     54.20 o 
  -5   3   9      141.95      152.76     34.15 o 
  -4   3   9     1287.02     1324.55     74.71 o 
  -3   3   9        0.28        8.83      8.69 o 
  -2   3   9     1826.02     1796.39     56.96 o 
  -1   3   9      658.07      655.93     22.52 o 
   0   3   9     8109.46     8325.04    147.74 o 
   1   3   9     2748.80     2970.23     59.57 o 
   2   3   9      459.41      372.82     17.40 o 
   3   3   9       43.28       57.91      7.00 o 
   4   3   9     2572.68     2561.55     66.61 o 
   5   3   9        0.35        0.00     10.03 o 
   6   3   9     1017.52      965.27     59.17 o 
   7   3   9       12.36       30.35     22.31 o 
   8   3   9      564.99      582.42     58.36 o 
   9   3   9        7.59       49.23     35.32 o 
  -6   4   9        0.04        0.00     20.96 o 
  -5   4   9      309.27      319.62     44.90 o 
  -4   4   9       64.04       79.41     26.65 o 
  -3   4   9      162.93      175.45     21.47 o 
  -2   4   9      423.10      400.03     36.90 o 
  -1   4   9     1172.68     1142.35     31.28 o 
   0   4   9      160.36      206.01     20.07 o 
   1   4   9      779.25      702.43     20.42 o 
   2   4   9      358.57      401.89     20.36 o 
   3   4   9     1494.05     1579.98     55.26 o 
   4   4   9        1.82        0.00      4.60 o 
   5   4   9     1590.32     1701.09     79.41 o 
   6   4   9        3.81       22.04     14.27 o 
   7   4   9        1.13        0.00     11.92 o 
   8   4   9        0.20       27.28     31.62 o 
   9   4   9      326.07      385.75     61.34 o 
  -6   5   9      121.39      216.27     42.19 o 
  -5   5   9      204.26      184.11     40.29 o 
  -4   5   9      862.73      813.68     61.88 o 
  -3   5   9      750.68      642.31     51.22 o 
  -2   5   9      942.39      882.37     39.75 o 
  -1   5   9      581.91      574.40     30.82 o 
   0   5   9     2759.67     2766.01     76.17 o 
   1   5   9     2546.78     2554.11     70.36 o 
   2   5   9     1538.40     1583.22     64.28 o 
   3   5   9     2107.35     2024.20    121.51 o 
   4   5   9      816.07      820.53     50.82 o 
   5   5   9     1017.42     1061.77     69.74 o 
   6   5   9      862.33      775.97     34.31 o 
   7   5   9      102.57      118.53     25.84 o 
   9   5   9      108.32      221.60     61.16 o 
  -6   6   9       81.56       65.04     31.17 o 
  -5   6   9      214.98      175.08     38.12 o 
  -4   6   9      530.19      453.59     47.43 o 
  -3   6   9     1190.00     1096.90     69.47 o 
  -2   6   9       50.56       69.64     17.62 o 
  -1   6   9     1939.67     1960.30     63.65 o 
   0   6   9     1078.60     1019.02     84.65 o 
   1   6   9     1313.79     1252.59     44.10 o 
   2   6   9     1194.72     1123.85     40.68 o 
   3   6   9     2014.35     1859.17    111.43 o 
   4   6   9     1411.13     1384.65    133.39 o 
   5   6   9      622.20      604.00     28.88 o 
   6   6   9      568.32      561.73     44.99 o 
   7   6   9      429.18      358.38     41.10 o 
   8   6   9      155.58      122.32     29.99 o 
   9   6   9       95.93      260.72     87.99 o 
  -5   7   9      327.50      315.28     47.16 o 
  -4   7   9        1.58        0.00     20.51 o 
  -3   7   9     1365.28     1272.34     77.24 o 
  -2   7   9       11.21       20.78     20.42 o 
  -1   7   9      469.67      464.30     31.70 o 
   0   7   9       16.74       14.10     11.52 o 
   1   7   9     1708.83     1597.54     66.76 o 
   2   7   9        1.72       20.64     10.38 o 
   3   7   9      444.21      448.74     25.68 o 
   4   7   9        2.91        0.00      7.35 o 
   5   7   9      195.93      215.48     19.49 o 
   6   7   9        3.72        0.00     11.74 o 
   7   7   9      422.88      376.71     40.11 o 
   8   7   9        1.26       28.10     19.24 o 
   9   7   9      109.97       67.30     22.58 o 
  -5   8   9        2.05       10.03     21.50 o 
  -4   8   9      419.17      468.14     54.29 o 
  -3   8   9      131.97      135.60     32.79 o 
  -2   8   9     2730.74     2625.17    119.34 o 
  -1   8   9      125.02      129.55     29.27 o 
   0   8   9     3026.09     3182.49     91.34 o 
   1   8   9      154.57      157.04     19.72 o 
   2   8   9     3646.16     3441.34    232.71 o 
   3   8   9      161.69      163.32     27.06 o 
   4   8   9     2249.20     2185.57     66.60 o 
   5   8   9      199.85      196.49     30.99 o 
   6   8   9      760.50      723.80     55.02 o 
   7   8   9       57.51       81.49     23.04 o 
   8   8   9      255.65      230.09     38.21 o 
   9   8   9       63.22       67.39     24.93 o 
  -4   9   9       64.88       72.09     33.24 o 
  -3   9   9        0.85        7.23     19.06 o 
  -2   9   9       83.46       95.67     27.55 o 
  -1   9   9      669.63      587.48     50.68 o 
   0   9   9      146.85      133.97     26.74 o 
   1   9   9      810.50      786.17     39.13 o 
   2   9   9      260.21      195.15     28.41 o 
   3   9   9     1044.99     1020.41     43.13 o 
   4   9   9      188.88      183.71     20.56 o 
   5   9   9      276.68      373.37     43.09 o 
   6   9   9      263.90      217.36     34.69 o 
   7   9   9      223.76      216.72     36.77 o 
   8   9   9      170.95      134.70     30.53 o 
  -3  10   9      440.67      479.79     56.91 o 
  -2  10   9        0.47       43.72     25.39 o 
  -1  10   9      634.81      626.95     52.67 o 
   0  10   9        3.93        0.27     14.45 o 
   1  10   9      620.22      563.26     47.79 o 
   2  10   9       22.37       27.52     17.93 o 
   3  10   9     2041.89     1985.28     66.52 o 
   4  10   9       14.54        6.59     14.27 o 
   5  10   9      432.03      459.92     44.90 o 
   6  10   9        5.39       20.15     15.54 o 
   7  10   9       30.75       48.69     22.04 o 
   8  10   9       28.65       23.85     13.82 o 
  -2  11   9      351.65      423.15     52.58 o 
  -1  11   9      391.10      438.05     48.96 o 
   0  11   9      665.53      599.22     52.85 o 
   1  11   9      114.90      147.43     29.90 o 
   2  11   9      838.31      791.64     58.54 o 
   3  11   9        3.69       21.32     14.91 o 
   4  11   9      330.07      376.99     44.27 o 
   5  11   9       49.65       48.24     20.69 o 
   6  11   9      222.12      207.69     38.03 o 
   7  11   9        3.39       40.20     16.08 o 
  -1  12   9       85.80       84.02     30.08 o 
   0  12   9       11.41       20.24     21.41 o 
   1  12   9      217.36      198.11     35.95 o 
   2  12   9       32.62       25.84     19.06 o 
   3  12   9      394.59      405.08     48.42 o 
   4  12   9       28.43       51.40     23.76 o 
   5  12   9       33.31       44.81     22.58 o 
   6  12   9       22.64        7.68     12.65 o 
   7  12   9      187.02      149.78     32.79 o 
   0  13   9      245.74      378.97     49.14 o 
   1  13   9      348.94      368.95     48.87 o 
   2  13   9      324.68      337.60     47.61 o 
   3  13   9      213.14      197.66     37.31 o 
   4  13   9      205.71      194.59     38.12 o 
   5  13   9        9.87       22.86     20.42 o 
  -2  -8  10        6.34       45.80     26.38 o 
  -1  -8  10      280.71      360.45     50.14 o 
   0  -8  10       27.51       22.22     27.55 o 
   1  -8  10       66.11       65.59     31.35 o 
  -4  -7  10      144.91      173.63     42.73 o 
  -3  -7  10       82.15      134.70     38.67 o 
  -2  -7  10      358.12      366.69     50.77 o 
  -1  -7  10      120.50      142.92     39.57 o 
   0  -7  10      267.62      283.12     48.15 o 
   1  -7  10      113.40      106.87     36.05 o 
   2  -7  10      250.21      212.48     41.47 o 
   3  -7  10      120.51      108.32     32.43 o 
  -5  -6  10       81.76      138.31     38.30 o 
  -4  -6  10       10.43       27.01     28.91 o 
  -3  -6  10      228.91      341.21     49.78 o 
  -2  -6  10      501.22      523.43     56.73 o 
  -1  -6  10       99.52       69.47     30.99 o 
   0  -6  10      161.79      218.17     42.55 o 
   1  -6  10       64.84       71.01     31.89 o 
   2  -6  10      146.50      159.63     37.76 o 
   3  -6  10       82.71       85.73     33.97 o 
   4  -6  10      205.44      232.53     42.01 o 
  -5  -5  10      571.70      663.27     62.70 o 
  -4  -5  10      110.63      138.04     37.76 o 
  -3  -5  10      313.56      423.87     52.04 o 
  -2  -5  10       22.49       56.73     28.28 o 
  -1  -5  10     1333.76     1331.06     79.59 o 
   0  -5  10      135.52      170.20     36.86 o 
   1  -5  10      874.36      818.56     60.44 o 
   2  -5  10       30.87       24.12     25.02 o 
   3  -5  10      490.08      543.57     51.58 o 
   4  -5  10        0.08        0.00     22.86 o 
   5  -5  10      390.87      477.08     55.02 o 
  -6  -4  10      278.55      314.56     47.07 o 
  -5  -4  10        4.83       65.50     30.99 o 
  -4  -4  10      667.99      657.67     58.54 o 
  -3  -4  10       13.67        0.00     25.66 o 
  -2  -4  10     1699.09     1682.39     89.16 o 
  -1  -4  10      280.67      297.31     42.28 o 
   0  -4  10        7.18       44.36     26.65 o 
   1  -4  10       85.34       74.80     28.37 o 
   2  -4  10     1813.66     1652.94     82.03 o 
   3  -4  10       11.85        0.00     20.60 o 
   4  -4  10      115.54      111.12     29.63 o 
   5  -4  10        1.41        8.76     22.49 o 
   6  -4  10      153.14      152.76     37.22 o 
  -6  -3  10      111.37      165.59     38.30 o 
  -5  -3  10      363.85      451.24     51.85 o 
  -4  -3  10      292.68      258.19     40.47 o 
  -3  -3  10      415.00      470.31     50.05 o 
  -2  -3  10      454.87      474.59     28.62 o 
  -1  -3  10     1211.73     1197.57     61.79 o 
   0  -3  10      356.57      408.15     45.08 o 
   1  -3  10      476.53      464.80     44.63 o 
   2  -3  10      633.52      579.16     44.00 o 
   3  -3  10     1063.21     1018.12     60.62 o 
   4  -3  10      556.73      508.79     43.63 o 
   5  -3  10      132.62      146.62     32.16 o 
   6  -3  10      104.97      128.10     33.15 o 
   7  -3  10       27.57       59.71     26.29 o 
  -6  -2  10      118.45      142.01     35.32 o 
  -5  -2  10      282.66      375.90     48.15 o 
  -4  -2  10      261.03      254.12     38.94 o 
  -3  -2  10     1177.56     1214.16     70.28 o 
  -2  -2  10       96.19      130.18     17.46 o 
  -1  -2  10     1324.08     1259.50    101.00 o 
   0  -2  10     1160.93     1380.38     72.18 o 
   1  -2  10      235.28      230.55     32.52 o 
   2  -2  10      106.82      121.78     25.20 o 
   3  -2  10      896.67      850.27     52.13 o 
   4  -2  10      901.50      864.73     54.84 o 
   5  -2  10      667.28      666.52     50.50 o 
   6  -2  10      607.47      569.41     49.87 o 
   7  -2  10      168.15      185.20     34.96 o 
  -6  -1  10      153.79      200.01     46.03 o 
  -5  -1  10       17.96       19.26     15.75 o 
  -4  -1  10      911.54      828.12     39.82 o 
  -3  -1  10       20.88       21.63     14.77 o 
  -2  -1  10     1022.02      899.63     44.18 o 
  -1  -1  10        0.16        5.99      9.54 o 
   0  -1  10     1270.28     1244.94     44.74 o 
   1  -1  10       21.58        2.35     17.35 o 
   2  -1  10      586.10      486.21     37.13 o 
   3  -1  10       70.99       79.05     20.42 o 
   4  -1  10      631.89      630.48     44.81 o 
   5  -1  10        0.14        0.00     15.00 o 
   6  -1  10      452.05      458.20     41.92 o 
   7  -1  10       13.38        4.43     21.32 o 
   8  -1  10       44.10       58.36     26.47 o 
  -6   0  10        4.89        3.06     15.69 o 
  -5   0  10      647.66      621.32     43.90 o 
  -4   0  10       15.92       11.21     13.05 o 
  -3   0  10     1269.51     1222.47     37.20 o 
  -2   0  10      219.95      218.53     18.85 o 
  -1   0  10     2082.22     1960.26     58.35 o 
   0   0  10      264.46      224.12     19.33 o 
   1   0  10     1758.87     1739.28     53.10 o 
   2   0  10      552.65      573.65     37.40 o 
   3   0  10     2632.25     2560.12     95.76 o 
   4   0  10      345.23      372.56     33.24 o 
   5   0  10     1285.23     1246.14     63.96 o 
   6   0  10      602.07      706.27     49.51 o 
   7   0  10      521.04      538.51     47.25 o 
   8   0  10      273.93      393.97     47.79 o 
  -6   1  10      361.86      334.07     45.71 o 
  -5   1  10      158.57      196.38     37.49 o 
  -4   1  10     1407.65     1377.44     54.42 o 
  -3   1  10        6.86       30.07     10.43 o 
  -2   1  10      254.41      250.95     19.57 o 
  -1   1  10      286.27      302.05     16.95 o 
   0   1  10      874.68      878.01     26.22 o 
   1   1  10      858.83      913.39     34.91 o 
   2   1  10      526.54      463.71     31.26 o 
   3   1  10        3.33        0.00     10.93 o 
   4   1  10     1442.86     1456.00     63.96 o 
   5   1  10      374.66      382.50     32.52 o 
   6   1  10      485.07      545.11     42.19 o 
   7   1  10      126.25      130.90     28.55 o 
   8   1  10      249.00      275.99     41.92 o 
  -6   2  10      275.64      279.96     45.80 o 
  -5   2  10      229.14      188.36     35.86 o 
  -4   2  10     2681.18     2700.29     65.89 o 
  -3   2  10      434.21      396.34     22.25 o 
  -2   2  10     1256.92     1210.86     35.38 o 
  -1   2  10        6.06        0.00      6.92 o 
   0   2  10     4277.48     4392.41     84.94 o 
   1   2  10        9.70       13.40      9.12 o 
   2   2  10     2775.10     2842.77     58.42 o 
   3   2  10      310.17      310.08     16.81 o 
   4   2  10      814.03      731.45     28.48 o 
   5   2  10        3.74       13.73     13.82 o 
   6   2  10      353.35      388.01     35.32 o 
   7   2  10        1.84       25.20     19.33 o 
  -6   3  10      120.73       89.16     33.24 o 
  -5   3  10      674.22      680.80     58.54 o 
  -4   3  10       11.18       13.20     12.82 o 
  -3   3  10     2180.59     2260.72     56.08 o 
  -2   3  10      733.40      786.82     29.76 o 
  -1   3  10     2885.70     2881.21     62.16 o 
   0   3  10       13.27       25.07      7.69 o 
   1   3  10     1073.33      923.12     26.72 o 
   2   3  10      228.33      207.59     12.41 o 
   3   3  10     4443.52     4645.87     88.77 o 
   4   3  10       83.97       78.36     10.39 o 
   5   3  10     2720.37     2754.84     74.47 o 
   6   3  10        0.75        0.00      8.20 o 
   7   3  10     1043.30     1236.47     76.07 o 
  -6   4  10      210.13      200.55     40.20 o 
  -5   4  10        5.99       14.00     24.66 o 
  -4   4  10      523.47      440.22     46.34 o 
  -3   4  10     1065.43     1025.43     44.78 o 
  -2   4  10       20.19       22.33     13.67 o 
  -1   4  10       16.87       35.45     17.03 o 
   0   4  10     1895.09     1871.60     56.62 o 
   1   4  10      846.68      868.61     52.26 o 
   2   4  10       22.42       36.63      9.50 o 
   3   4  10       13.67       15.52      5.81 o 
   4   4  10     1174.98     1078.91     29.82 o 
   5   4  10       49.47       57.46     18.23 o 
   6   4  10      697.60      696.61     48.78 o 
   7   4  10       66.28       78.23     24.12 o 
   8   4  10       83.54      129.91     39.84 o 
  -6   5  10      203.76      234.43     45.08 o 
  -5   5  10      408.73      360.36     50.14 o 
  -4   5  10      880.62      714.04     57.28 o 
  -3   5  10     1161.89     1135.45     48.38 o 
  -2   5  10      518.26      517.47     32.00 o 
  -1   5  10      565.74      570.37     45.49 o 
   0   5  10      974.15      875.32     36.59 o 
   1   5  10     1765.46     1633.13     52.41 o 
   2   5  10     1662.11     1492.80     48.80 o 
   3   5  10      857.69      809.62     33.15 o 
   4   5  10     1573.34     1531.10     53.48 o 
   5   5  10      368.24      335.88     22.50 o 
   6   5  10     1002.31      975.69     40.14 o 
   7   5  10       46.22       24.39     16.44 o 
   9   5  10       22.98       92.96     50.68 o 
  -5   6  10      260.90      287.37     46.16 o 
  -4   6  10      201.66      194.32     36.77 o 
  -3   6  10      638.47      543.03     48.96 o 
  -2   6  10      515.90      479.76     32.33 o 
  -1   6  10      103.05      102.69     17.57 o 
   0   6  10      937.25      986.57     41.42 o 
   1   6  10     2334.76     2438.78     83.61 o 
   2   6  10      599.62      570.85     29.41 o 
   3   6  10      661.05      613.34     30.16 o 
   4   6  10     1605.50     1529.69     87.67 o 
   5   6  10     1002.29      953.58     38.86 o 
   6   6  10      383.31      390.72     25.55 o 
   7   6  10      426.48      425.41     43.18 o 
   8   6  10       17.67        8.94     16.53 o 
  -5   7  10        8.52        0.00     23.31 o 
  -4   7  10      538.10      510.06     52.67 o 
  -3   7  10       69.75       96.21     29.81 o 
  -2   7  10      681.71      680.53     54.02 o 
  -1   7  10       17.03       10.52     13.29 o 
   0   7  10     1728.16     1641.00     57.27 o 
   1   7  10      218.05      227.31     24.66 o 
   2   7  10     2001.08     2012.93     63.17 o 
   3   7  10      114.30      118.28     16.33 o 
   4   7  10      841.50      878.05     37.75 o 
   5   7  10      151.56      192.11     20.10 o 
   6   7  10      475.21      433.18     41.10 o 
   7   7  10      124.69      135.96     28.73 o 
   8   7  10      281.62      313.84     43.18 o 
   9   7  10        0.03        1.99     14.27 o 
  -4   8  10       11.07        0.00     19.87 o 
  -3   8  10      449.88      406.98     48.87 o 
  -2   8  10       26.76       33.61     21.77 o 
  -1   8  10      900.34      903.95     43.21 o 
   0   8  10      237.99      265.29     24.94 o 
   1   8  10     1855.10     1774.10     67.57 o 
   2   8  10      119.35      104.87     17.37 o 
   3   8  10     1578.96     1501.17     53.11 o 
   4   8  10      232.90      251.86     25.75 o 
   5   8  10      957.50      903.21     59.13 o 
   6   8  10      320.35      312.66     39.21 o 
   7   8  10      469.82      473.83     46.16 o 
   8   8  10      152.05      186.10     35.59 o 
  -4   9  10       75.81       45.89     27.73 o 
  -3   9  10       74.98      122.59     33.88 o 
  -2   9  10       79.77      104.43     29.18 o 
  -1   9  10      270.24      300.11     40.20 o 
   0   9  10      176.62      135.84     20.70 o 
   1   9  10      168.34      187.17     22.60 o 
   2   9  10       63.39       85.41     17.62 o 
   3   9  10      219.90      198.64     21.83 o 
   4   9  10      115.37      149.89     20.28 o 
   5   9  10      188.35      220.52     34.33 o 
   6   9  10       51.43       80.94     23.94 o 
   7   9  10      106.68       98.20     25.93 o 
   8   9  10       79.62       59.26     23.40 o 
  -3  10  10       31.33       41.01     20.60 o 
  -2  10  10      426.39      395.78     47.97 o 
  -1  10  10      142.27      104.97     27.64 o 
   0  10  10     1162.45     1075.94     68.12 o 
   1  10  10      254.31      302.18     37.67 o 
   2  10  10      970.20      974.44     44.92 o 
   3  10  10       15.18       41.58     15.05 o 
   4  10  10     1455.88     1339.82     89.62 o 
   5  10  10       12.32       13.37     14.27 o 
   6  10  10      446.14      438.15     46.25 o 
   7  10  10        0.37       16.08     14.82 o 
   8  10  10      251.44      208.68     36.14 o 
  -2  11  10       13.26       57.09     28.64 o 
  -1  11  10      127.61      159.90     33.61 o 
   0  11  10      228.55      252.23     37.76 o 
   1  11  10      345.40      282.13     38.30 o 
   2  11  10      151.37      180.23     31.98 o 
   3  11  10      432.19      430.48     30.56 o 
   4  11  10       23.52       34.78     18.70 o 
   5  11  10      398.86      365.87     45.98 o 
   6  11  10       26.40       25.39     16.44 o 
   7  11  10      326.59      301.55     44.00 o 
  -1  12  10      126.37      223.41     40.74 o 
   0  12  10      166.11      164.15     36.41 o 
   1  12  10      223.84      228.83     38.03 o 
   2  12  10      407.43      395.50     45.80 o 
   3  12  10      263.37      214.19     36.68 o 
   4  12  10       11.57       29.99     16.17 o 
   5  12  10      129.12      127.02     29.63 o 
   6  12  10       69.66      108.50     27.55 o 
   0  13  10      107.79      172.19     36.95 o 
   1  13  10      630.80      647.19     59.53 o 
   2  13  10      566.41      608.25     57.18 o 
   3  13  10      359.18      330.55     45.80 o 
   4  13  10      192.11      184.56     38.03 o 
   5  13  10       13.35       46.43     15.63 o 
  -2  -7  11      137.91      171.46     41.47 o 
  -1  -7  11      187.10      225.85     45.26 o 
   0  -7  11       74.97      101.63     37.58 o 
   1  -7  11      219.62      209.04     43.63 o 
   2  -7  11       51.51       11.65     32.43 o 
  -4  -6  11       31.48       79.77     33.24 o 
  -3  -6  11      160.25      198.48     42.55 o 
  -2  -6  11        2.00        0.00     27.64 o 
  -1  -6  11      220.14      236.60     44.81 o 
   0  -6  11        3.14       24.39     29.00 o 
   1  -6  11      353.82      342.84     47.97 o 
   2  -6  11       47.78       50.77     33.88 o 
   3  -6  11      157.27      242.29     43.54 o 
   4  -6  11        0.05        0.00     25.84 o 
  -4  -5  11      457.03      509.69     57.37 o 
  -3  -5  11       25.05       33.15     30.35 o 
  -2  -5  11      910.69      761.92     63.51 o 
  -1  -5  11        0.03        0.00     26.29 o 
   0  -5  11      688.53      637.79     56.28 o 
   1  -5  11       16.35       29.54     27.46 o 
   3  -5  11        0.09        0.00     24.30 o 
   4  -5  11      403.01      481.24     54.93 o 
   5  -5  11       10.94        0.00     23.04 o 
  -5  -4  11      340.74      347.72     50.68 o 
  -4  -4  11        6.09       18.88     27.46 o 
  -3  -4  11      303.88      350.97     48.42 o 
  -2  -4  11       29.28       30.44     27.37 o 
  -1  -4  11     1005.03      904.82     71.73 o 
   0  -4  11       48.77       52.31     28.37 o 
   1  -4  11      534.60      494.88     48.78 o 
   2  -4  11        2.22       20.69     20.78 o 
   3  -4  11      301.67      342.84     41.38 o 
   4  -4  11       29.87        0.54     25.39 o 
   5  -4  11      161.81      135.96     35.86 o 
   6  -4  11       27.56       15.72     23.49 o 
  -5  -3  11      273.92      340.31     48.42 o 
  -4  -3  11      361.54      424.96     51.76 o 
  -3  -3  11     1071.86     1096.63     72.00 o 
  -2  -3  11       12.55       11.65     24.39 o 
  -1  -3  11     1267.60     1290.02     49.18 o 
   0  -3  11      298.97      306.07     41.19 o 
   1  -3  11     1915.84     1780.31     86.18 o 
   2  -3  11       91.34       98.56     27.73 o 
   3  -3  11      729.85      599.94     46.89 o 
   4  -3  11       40.27       69.29     27.37 o 
   5  -3  11      260.83      255.48     40.83 o 
   6  -3  11       21.36       11.29     22.68 o 
  -6  -2  11       59.75      104.97     31.53 o 
  -5  -2  11      160.00      213.92     40.02 o 
  -4  -2  11      545.27      668.42     57.37 o 
  -3  -2  11       26.51       63.69     27.10 o 
  -2  -2  11      955.28      985.32     41.70 o 
  -1  -2  11      534.30      616.25     48.42 o 
   0  -2  11     2183.75     2082.59     65.18 o 
   1  -2  11        2.36       31.53     23.13 o 
   2  -2  11      411.77      379.15     39.39 o 
   3  -2  11      432.43      461.54     41.01 o 
   4  -2  11      940.79      887.85     57.55 o 
   5  -2  11        9.50       16.17     21.50 o 
   6  -2  11      135.18      191.34     35.86 o 
   7  -2  11        8.70        0.00     20.15 o 
  -6  -1  11        0.07       25.48     25.11 o 
  -5  -1  11      275.41      369.04     46.98 o 
  -4  -1  11        1.64        4.07     21.50 o 
  -3  -1  11      275.71      311.22     39.48 o 
  -2  -1  11      185.72      181.49     19.96 o 
  -1  -1  11      335.09      332.80     31.84 o 
   0  -1  11       88.94       98.08     15.60 o 
   1  -1  11      428.51      422.70     41.83 o 
   2  -1  11      233.57      222.42     29.54 o 
   3  -1  11       26.91       26.56     18.43 o 
   4  -1  11      113.67      109.40     25.02 o 
   5  -1  11      488.28      548.90     45.08 o 
   6  -1  11       63.57       73.17     24.66 o 
   7  -1  11       64.62       25.29     23.58 o 
  -6   0  11      413.07      406.44     50.68 o 
  -5   0  11      111.02      125.82     25.39 o 
  -4   0  11     1191.27     1247.86     72.99 o 
  -3   0  11      181.76      189.87     21.17 o 
  -2   0  11      754.05      819.56     36.67 o 
  -1   0  11      850.08      844.45     36.73 o 
   0   0  11     2200.42     2302.37     67.42 o 
   1   0  11      922.84      877.51     36.09 o 
   2   0  11     1205.49     1043.69     53.57 o 
   3   0  11        1.10       12.11     14.27 o 
   4   0  11     1121.65     1088.23     57.73 o 
   5   0  11      188.38      235.79     30.62 o 
   6   0  11      289.24      296.40     36.32 o 
   7   0  11      117.88      133.52     31.44 o 
   8   0  11      320.19      317.72     44.09 o 
  -6   1  11      148.74      141.56     32.03 o 
  -5   1  11      111.28      142.63     27.82 o 
  -4   1  11      166.03      174.94     21.94 o 
  -3   1  11     1082.10     1006.47     34.29 o 
  -2   1  11      347.15      338.23     19.81 o 
  -1   1  11      910.33      888.76     36.40 o 
   0   1  11     1032.18     1139.16     46.07 o 
   1   1  11      505.21      510.32     26.70 o 
   2   1  11      298.52      298.57     23.58 o 
   3   1  11     2280.84     2378.54     89.35 o 
   4   1  11      443.36      461.63     35.05 o 
   5   1  11      525.65      502.01     37.76 o 
   6   1  11      170.87      177.25     28.10 o 
   7   1  11      115.65      129.55     28.10 o 
   8   1  11      178.31      228.20     40.02 o 
  -6   2  11       34.93       47.61     28.19 o 
  -5   2  11      477.46      527.28     60.26 o 
  -4   2  11        0.33        4.73     10.59 o 
  -3   2  11     1093.71     1135.19     37.20 o 
  -2   2  11      257.31      287.07     18.53 o 
  -1   2  11     2572.76     2498.47     56.49 o 
   0   2  11       19.72       17.63      7.84 o 
   1   2  11     2161.21     2197.39    121.19 o 
   2   2  11       21.79       18.15      9.16 o 
   3   2  11     1262.33     1189.60     68.88 o 
   4   2  11      133.56      148.07     21.32 o 
   5   2  11     1516.42     1467.11     65.77 o 
   6   2  11       31.71       60.08     20.06 o 
   7   2  11      436.44      431.82     41.19 o 
   8   2  11        4.16       21.95     23.31 o 
  -6   3  11      341.74      329.74     49.78 o 
  -5   3  11      106.18      113.19     32.97 o 
  -4   3  11      580.00      552.46     39.93 o 
  -3   3  11       93.52       88.01     13.71 o 
  -2   3  11     3412.25     3417.80     74.02 o 
  -1   3  11       11.04       10.76     10.29 o 
   0   3  11     2473.58     2465.36     72.42 o 
   1   3  11        0.10        3.02      6.44 o 
   2   3  11     1628.41     1499.00     37.33 o 
   3   3  11        1.92        0.00      5.46 o 
   4   3  11     2011.51     1955.53     59.44 o 
   5   3  11       36.65       44.27     15.00 o 
   6   3  11      820.29      776.92     46.43 o 
   7   3  11       20.09       17.07     18.88 o 
   8   3  11      400.72      488.64     45.98 o 
  -5   4  11      178.10      128.55     35.86 o 
  -4   4  11       65.06       58.72     27.10 o 
  -3   4  11      364.77      342.21     27.85 o 
  -2   4  11     1868.28     1827.09     94.72 o 
  -1   4  11     1427.85     1329.29     63.37 o 
   0   4  11     1006.41      965.18     38.07 o 
   1   4  11      480.38      460.29     34.65 o 
   2   4  11      123.68      157.15     19.92 o 
   3   4  11      231.46      193.49     17.52 o 
   4   4  11      525.32      500.25     59.89 o 
   5   4  11      195.39      168.95     13.30 o 
   6   4  11      223.62      246.70     36.23 o 
   7   4  11      153.90      158.45     29.63 o 
  -5   5  11      288.87      292.16     45.08 o 
  -4   5  11      414.55      416.82     48.78 o 
  -3   5  11     1160.22     1187.10     50.46 o 
  -2   5  11       95.45      117.29     20.02 o 
  -1   5  11     1617.51     1641.68     56.24 o 
   0   5  11      749.45      793.22     35.45 o 
   1   5  11     3302.56     3204.61     86.74 o 
   2   5  11      468.35      448.83     25.78 o 
   3   5  11      714.22      589.53     29.17 o 
   4   5  11      255.00      252.91     20.60 o 
   5   5  11     1504.00     1493.59     54.61 o 
   6   5  11      569.66      602.01     31.28 o 
   7   5  11      997.19      963.95     42.16 o 
  -5   6  11        1.02        0.00     21.86 o 
  -4   6  11      187.46      168.21     35.68 o 
  -3   6  11      132.36      168.21     32.70 o 
  -2   6  11      740.34      731.76     38.70 o 
  -1   6  11        6.04        9.46     12.70 o 
   0   6  11      109.63      109.86     16.85 o 
   1   6  11      189.21      153.23     18.41 o 
   2   6  11     2025.07     1991.39     63.33 o 
   3   6  11      722.12      636.16     31.55 o 
   4   6  11        2.43        0.00      7.52 o 
   5   6  11      384.90      356.72     23.93 o 
   6   6  11      379.18      424.80     32.21 o 
   7   6  11       35.88       44.72     19.06 o 
   8   6  11      125.43      133.70     32.70 o 
  -4   7  11       64.53       79.77     31.26 o 
  -3   7  11      696.04      697.33     58.00 o 
  -2   7  11      105.99      102.72     20.38 o 
  -1   7  11      595.31      579.94     39.07 o 
   0   7  11      121.13      116.46     18.65 o 
   1   7  11      642.94      623.84     46.52 o 
   2   7  11      451.32      413.11     50.50 o 
   3   7  11      672.17      671.97     33.54 o 
   4   7  11       41.84       54.10     13.62 o 
   5   7  11      688.07      677.91     70.51 o 
   6   7  11      218.41      243.30     22.58 o 
   7   7  11      522.58      448.17     44.00 o 
   8   7  11       82.21       96.21     27.55 o 
  -4   8  11      188.44      224.94     40.65 o 
  -3   8  11        1.39       24.57     22.40 o 
  -2   8  11     1109.34      993.19     66.76 o 
  -1   8  11      174.53      167.64     22.66 o 
   0   8  11      875.08      829.23     40.12 o 
   1   8  11      295.02      309.06     26.76 o 
   2   8  11     1805.15     1783.00     61.41 o 
   3   8  11      166.45      173.45     21.14 o 
   4   8  11     1217.57     1264.13     48.90 o 
   5   8  11      153.62      167.97     19.87 o 
   6   8  11      862.94      755.51     56.91 o 
   7   8  11      324.86      287.73     39.75 o 
   8   8  11      335.80      304.71     43.27 o 
  -3   9  11        8.46       38.39     23.13 o 
  -2   9  11      441.57      429.65     48.42 o 
  -1   9  11      406.17      375.72     43.09 o 
   0   9  11      291.41      246.46     25.70 o 
   1   9  11      267.12      282.24     26.48 o 
   2   9  11      232.23      207.67     22.47 o 
   3   9  11      103.29      112.48     18.39 o 
   4   9  11      170.44      169.38     20.36 o 
   5   9  11      114.69      142.46     30.08 o 
   6   9  11      425.37      427.49     44.54 o 
   7   9  11       12.55        8.58     15.27 o 
   8   9  11       99.74      105.25     28.55 o 
  -3  10  11      403.55      485.30     55.38 o 
  -2  10  11        0.11       10.93     18.52 o 
  -1  10  11     1804.68     1591.32     89.53 o 
   0  10  11       55.70       66.94     23.58 o 
   1  10  11      728.38      750.08     40.33 o 
   2  10  11       28.98       48.97     16.01 o 
   3  10  11      938.39      937.23     43.75 o 
   4  10  11       48.91       38.54     18.88 o 
   5  10  11      771.69      802.21     61.34 o 
   6  10  11        3.76       29.45     16.98 o 
   7  10  11      287.17      317.09     45.08 o 
   8  10  11        1.41       20.60     16.80 o 
  -2  11  11      183.85      237.86     40.74 o 
  -1  11  11       86.56       66.76     24.03 o 
   0  11  11      708.84      645.38     54.56 o 
   1  11  11       10.40       14.00     16.62 o 
   2  11  11      404.49      392.32     30.49 o 
   3  11  11       56.13       62.77     17.74 o 
   4  11  11      616.81      584.68     52.13 o 
   5  11  11        0.12       20.96     14.27 o 
   6  11  11      414.82      405.89     50.68 o 
   7  11  11       11.68       32.43     14.09 o 
  -1  12  11       16.39       65.41     22.31 o 
   0  12  11      207.52      228.74     36.41 o 
   1  12  11      131.78      136.86     30.08 o 
   2  12  11      363.62      326.31     41.65 o 
   3  12  11      245.83      222.69     37.31 o 
   4  12  11      545.78      482.05     47.97 o 
   5  12  11      288.28      254.30     40.92 o 
   6  12  11       94.18      119.97     29.54 o 
   1  13  11       64.51       72.99     26.92 o 
   2  13  11       81.02       98.11     24.75 o 
   3  13  11      108.89      153.03     31.80 o 
   4  13  11       33.72       63.15     20.69 o 
   5  13  11      297.38      296.67     43.36 o 
  -2  -6  12      480.04      469.31     57.28 o 
  -1  -6  12        0.07        3.79     28.64 o 
   0  -6  12      185.35      236.60     45.35 o 
   1  -6  12       28.14        7.68     29.63 o 
   2  -6  12      202.77      209.32     45.80 o 
   3  -6  12       11.76        0.00     29.72 o 
  -4  -5  12        2.76        0.00     23.76 o 
  -3  -5  12      376.96      460.28     55.56 o 
  -2  -5  12       13.62       27.28     29.63 o 
  -1  -5  12      446.92      515.66     57.64 o 
   0  -5  12        0.28        0.00     24.93 o 
   1  -5  12      499.67      566.52     56.64 o 
   2  -5  12        1.17        0.00     27.82 o 
   3  -5  12      275.18      272.73     44.72 o 
   4  -5  12       32.94        7.77     28.82 o 
  -4  -4  12      215.57      227.75     43.72 o 
  -3  -4  12       61.93       53.66     31.80 o 
  -2  -4  12       60.24       64.77     31.71 o 
  -1  -4  12      168.17      201.19     39.84 o 
   0  -4  12      153.06      160.71     36.05 o 
   1  -4  12       48.79       84.02     30.62 o 
   2  -4  12      227.92      224.85     38.94 o 
   3  -4  12      205.87      155.74     36.14 o 
   4  -4  12       67.01       62.51     30.72 o 
   5  -4  12       77.20       78.69     31.98 o 
  -5  -3  12       82.88      116.72     35.14 o 
  -4  -3  12      231.53      191.43     40.83 o 
  -3  -3  12      389.19      381.14     49.05 o 
  -2  -3  12      328.71      438.87     49.51 o 
  -1  -3  12      157.37      163.55     20.59 o 
   0  -3  12      946.03      928.41     41.77 o 
   1  -3  12      390.94      450.70     46.52 o 
   2  -3  12      866.93      730.66     55.02 o 
   3  -3  12      150.75      133.07     31.62 o 
   4  -3  12      564.88      547.37     50.86 o 
   5  -3  12       31.80        0.00     23.22 o 
   6  -3  12      306.25      289.36     46.16 o 
  -5  -2  12      162.60      276.35     44.90 o 
  -4  -2  12      144.60      174.81     39.21 o 
  -3  -2  12     1151.84     1044.05     69.56 o 
  -2  -2  12       72.64       96.21     30.17 o 
  -1  -2  12      103.35      129.37     18.86 o 
   0  -2  12      724.31      692.23     35.75 o 
   1  -2  12     1263.55     1045.04     64.41 o 
   2  -2  12       48.21       47.88     23.76 o 
   3  -2  12      553.60      474.91     45.53 o 
   4  -2  12      257.31      238.13     34.87 o 
   5  -2  12      303.94      370.66     44.54 o 
   6  -2  12        5.51       23.58     25.02 o 
  -5  -1  12        3.02       44.27     28.01 o 
  -4  -1  12      726.48      796.70     60.53 o 
  -3  -1  12      198.44      219.89     36.59 o 
  -2  -1  12      982.00      874.83     39.81 o 
  -1  -1  12      294.65      301.06     29.18 o 
   0  -1  12      994.80     1042.91     43.48 o 
   1  -1  12      297.99      323.18     24.48 o 
   2  -1  12       18.19       30.35     22.13 o 
   3  -1  12     1494.40     1337.92     69.47 o 
   4  -1  12      784.53      804.29     53.84 o 
   5  -1  12      108.49      111.66     27.73 o 
   6  -1  12       43.73       75.88     30.17 o 
   7  -1  12       14.79        0.00     20.69 o 
  -5   0  12      346.20      391.98     48.69 o 
  -4   0  12      203.35      232.35     37.94 o 
  -3   0  12     1177.88     1202.44     65.86 o 
  -2   0  12      553.42      616.46     37.90 o 
  -1   0  12     1225.12     1344.74     48.98 o 
   0   0  12      616.93      609.14     33.04 o 
   1   0  12     2590.30     2691.93    110.76 o 
   2   0  12      429.08      382.04     38.76 o 
   3   0  12        8.06        0.00     15.18 o 
   4   0  12      632.43      721.72     48.69 o 
   5   0  12     1288.34     1207.38     66.31 o 
   6   0  12      511.16      461.36     43.00 o 
   7   0  12      132.56      144.99     33.06 o 
  -5   1  12      313.00      371.57     46.98 o 
  -4   1  12       83.14      129.28     30.44 o 
  -3   1  12      248.34      256.61     24.12 o 
  -2   1  12      109.93      129.42     18.12 o 
  -1   1  12      642.17      689.01     34.17 o 
   0   1  12        3.15       15.58     10.25 o 
   1   1  12      327.77      340.97     24.07 o 
   2   1  12      357.48      342.95     23.08 o 
   3   1  12       14.36        0.00     15.09 o 
   4   1  12       92.72      127.29     23.31 o 
   5   1  12      195.22      168.93     26.74 o 
   6   1  12      162.13      171.92     29.09 o 
   7   1  12      116.57      138.22     29.54 o 
   8   1  12      239.27      250.78     39.48 o 
  -5   2  12       14.60        1.63     24.12 o 
  -4   2  12      662.29      710.88     43.57 o 
  -3   2  12       19.83       17.76     10.84 o 
  -2   2  12     1747.40     1690.87     59.13 o 
  -1   2  12      314.65      306.18     29.72 o 
   0   2  12     2180.49     2292.25     81.44 o 
   1   2  12      166.69      181.85     18.86 o 
   2   2  12     1552.72     1533.41     56.37 o 
   3   2  12       17.77       27.98     10.53 o 
   4   2  12     1503.71     1265.92     59.26 o 
   5   2  12       59.78       37.94     18.43 o 
   6   2  12      415.71      361.54     34.15 o 
   7   2  12       35.31       63.87     23.49 o 
   8   2  12      312.15      358.19     44.36 o 
  -5   3  12      432.72      372.20     49.96 o 
  -4   3  12       18.57        4.16     15.11 o 
  -3   3  12      693.91      659.16     35.93 o 
  -2   3  12      397.47      361.60     26.48 o 
  -1   3  12     1630.38     1611.91     58.36 o 
   0   3  12      234.01      247.96     20.47 o 
   1   3  12      713.85      835.73     51.40 o 
   2   3  12      275.90      239.49     30.53 o 
   3   3  12     1889.86     1881.26     56.87 o 
   4   3  12       91.78       84.46     13.68 o 
   5   3  12     1397.54     1351.84     61.43 o 
   6   3  12       91.67      110.48     22.58 o 
   7   3  12      443.47      451.88     40.92 o 
   8   3  12       16.50       31.35     23.85 o 
  -5   4  12      115.14       90.70     33.06 o 
  -4   4  12      309.04      306.04     29.74 o 
  -3   4  12      721.61      717.69     39.03 o 
  -2   4  12     1074.53     1012.75     44.51 o 
  -1   4  12      141.60      153.07     19.06 o 
   0   4  12       20.54       12.32     10.13 o 
   1   4  12      690.47      637.73     30.33 o 
   2   4  12      140.15      154.82     16.73 o 
   3   4  12      772.51      767.48     33.32 o 
   4   4  12      191.31      156.02     26.11 o 
   5   4  12      175.74      167.31     26.83 o 
   6   4  12      116.00      110.12     22.40 o 
  -5   5  12      119.82      125.12     34.51 o 
  -4   5  12      206.04      203.99     37.31 o 
  -3   5  12      654.95      651.31     38.51 o 
  -2   5  12     4354.67     4362.45    117.82 o 
  -1   5  12      747.85      784.53     38.09 o 
   0   5  12      899.88      784.47     67.57 o 
   1   5  12      219.58      223.57     20.71 o 
   2   5  12     2349.08     2213.45    109.13 o 
   3   5  12      276.32      314.21     22.83 o 
   4   5  12     2806.81     2819.94     81.67 o 
   5   5  12      294.38      262.12     22.20 o 
   6   5  12      520.43      505.19     29.07 o 
   7   5  12      134.20      123.40     26.11 o 
  -4   6  12        5.33       12.47     23.58 o 
  -3   6  12      285.41      310.27     48.60 o 
  -2   6  12        3.30        3.35     12.81 o 
  -1   6  12     1527.07     1483.55     55.36 o 
   0   6  12        0.10        1.46     11.38 o 
   1   6  12      181.19      175.20     19.91 o 
   2   6  12        6.36        0.00      9.53 o 
   3   6  12      282.32      261.21     22.61 o 
   4   6  12        0.07        0.00      8.09 o 
   5   6  12      559.65      546.64     30.21 o 
   6   6  12       35.55       43.01     12.80 o 
   7   6  12      339.26      359.46     41.56 o 
   8   6  12        8.89        1.99     16.44 o 
  -4   7  12      601.98      677.45     62.06 o 
  -3   7  12       11.41        5.87     20.96 o 
  -2   7  12     1186.42     1198.47     52.82 o 
  -1   7  12      949.95      919.96     42.96 o 
   0   7  12        9.18       11.94     12.55 o 
   1   7  12      423.80      443.17     29.67 o 
   2   7  12     1428.19     1403.71     52.41 o 
   3   7  12      895.89      784.15     37.14 o 
   4   7  12      163.18      180.73     30.81 o 
   5   7  12      237.79      248.82     23.50 o 
   6   7  12      544.59      537.68     31.39 o 
   7   7  12      243.95      243.19     35.77 o 
   8   7  12      268.54      242.38     38.48 o 
  -4   8  12       82.21      122.77     33.06 o 
  -3   8  12      302.69      283.30     43.27 o 
  -2   8  12      190.52      203.35     34.96 o 
  -1   8  12      990.68     1001.27     66.04 o 
   0   8  12      269.74      260.97     25.30 o 
   1   8  12      258.41      242.40     24.24 o 
   2   8  12       38.52       24.64     12.22 o 
   3   8  12     1689.15     1543.49    113.15 o 
   4   8  12       89.90       97.19     17.40 o 
   5   8  12      671.37      692.76     36.21 o 
   6   8  12       92.93       93.77     25.66 o 
   7   8  12      200.80      229.19     36.14 o 
   8   8  12       93.49       98.38     28.28 o 
  -3   9  12      288.76      353.95     46.80 o 
  -2   9  12       12.86       21.77     19.42 o 
  -1   9  12      804.37      829.68     60.53 o 
   0   9  12        2.90        2.72     25.84 o 
   1   9  12      154.34      165.96     22.91 o 
   2   9  12       51.35       31.22     16.44 o 
   3   9  12      470.62      476.88     62.47 o 
   4   9  12        0.46        9.43     15.76 o 
   5   9  12      288.58      270.29     25.72 o 
   6   9  12       51.08       55.47     20.69 o 
   7   9  12      359.42      331.36     43.81 o 
   8   9  12        2.28       26.29     16.26 o 
  -2  10  12      459.83      527.85     51.22 o 
  -1  10  12        1.08        9.12     15.99 o 
   0  10  12     1031.80     1030.68     68.30 o 
   1  10  12       11.86       10.81     12.46 o 
   2  10  12      956.90      912.65     44.81 o 
   3  10  12        1.06        1.85     11.48 o 
   4  10  12     1179.40     1125.22     49.58 o 
   5  10  12       24.62       40.38     18.25 o 
   6  10  12      737.15      749.27     62.42 o 
   7  10  12       21.91       24.75     16.71 o 
  -1  11  12       97.40       91.78     24.75 o 
   0  11  12        0.93       25.75     17.98 o 
   1  11  12      105.71      116.45     28.55 o 
   2  11  12       10.14       28.43     13.78 o 
   3  11  12      198.08      202.97     25.13 o 
   4  11  12       14.19       22.99     12.39 o 
   5  11  12      214.04      224.67     38.76 o 
   6  11  12       13.52       28.28     16.71 o 
   7  11  12      131.83      114.19     29.99 o 
   0  12  12       41.80       75.25     22.22 o 
   1  12  12      305.01      332.63     42.37 o 
   2  12  12       43.53       68.30     21.68 o 
   3  12  12      225.00      254.41     27.68 o 
   4  12  12       47.78       52.40     19.78 o 
   5  12  12      158.20      161.89     33.52 o 
   6  12  12       61.06       46.25     18.25 o 
   2  13  12      352.70      426.04     43.72 o 
   3  13  12      141.92      167.58     32.61 o 
   4  13  12      159.36      200.46     36.14 o 
   0  -6  13        7.01        2.71     28.64 o 
   1  -6  13      179.87      140.03     40.92 o 
  -2  -5  13      246.80      303.63     48.51 o 
  -1  -5  13       33.56       22.49     29.18 o 
   0  -5  13      252.76      223.23     43.81 o 
   1  -5  13        1.05       19.24     29.99 o 
   2  -5  13      353.13      289.63     47.97 o 
   3  -5  13       97.24       66.22     34.24 o 
  -3  -4  13       79.26       92.15     34.60 o 
  -2  -4  13      120.08      117.89     37.49 o 
  -1  -4  13      119.09      145.72     36.23 o 
   0  -4  13      227.31      326.44     39.03 o 
   1  -4  13      154.21      121.96     36.95 o 
   2  -4  13      179.28      200.55     40.38 o 
   3  -4  13      151.87      135.51     37.40 o 
   4  -4  13       61.93       16.44     28.82 o 
  -4  -3  13       68.59      110.85     35.14 o 
  -3  -3  13      460.09      476.27     54.93 o 
  -2  -3  13       29.75       27.55     27.28 o 
  -1  -3  13      287.01      284.84     25.80 o 
   0  -3  13      115.78      136.09     20.60 o 
   1  -3  13      595.76      710.79     57.73 o 
   2  -3  13       63.31      109.94     32.43 o 
   3  -3  13      700.52      579.16     52.94 o 
   4  -3  13       32.55       42.19     28.28 o 
   5  -3  13      192.65      234.79     41.29 o 
  -4  -2  13      301.47      338.05     47.61 o 
  -3  -2  13       14.91       19.69     26.74 o 
  -2  -2  13      409.77      474.37     51.67 o 
  -1  -2  13       11.43        8.20     12.28 o 
   0  -2  13      696.77      702.19     37.54 o 
   1  -2  13       94.00       76.34     29.36 o 
   2  -2  13      614.64      510.24     47.43 o 
   3  -2  13       11.20        7.05     22.04 o 
   4  -2  13      412.99      372.65     45.35 o 
   5  -2  13        0.49        1.36     21.86 o 
   6  -2  13      137.85      144.90     35.32 o 
  -5  -1  13      165.06      214.01     40.56 o 
  -4  -1  13      215.02      261.71     43.27 o 
  -3  -1  13      586.08      583.86     52.40 o 
  -2  -1  13      165.15      197.54     22.94 o 
  -1  -1  13      309.78      311.29     26.26 o 
   0  -1  13      162.54      194.58     22.27 o 
   1  -1  13     1726.86     1816.98     61.87 o 
   2  -1  13      665.87      617.38     48.78 o 
   3  -1  13      557.75      539.05     46.25 o 
   4  -1  13      100.97       89.98     28.01 o 
   5  -1  13      254.73      244.10     36.77 o 
   6  -1  13      181.82      168.75     36.05 o 
  -5   0  13      119.18      198.57     40.29 o 
  -4   0  13      187.59      222.42     36.77 o 
  -3   0  13      380.42      477.26     47.25 o 
  -2   0  13      592.41      600.34     62.42 o 
  -1   0  13      853.90      865.76     40.12 o 
   0   0  13      148.90      193.39     22.07 o 
   1   0  13      414.24      387.28     26.92 o 
   2   0  13     1147.00     1039.10     79.41 o 
   3   0  13     1830.52     1784.11     81.49 o 
   4   0  13      152.90      170.83     29.36 o 
   5   0  13      181.87      216.63     33.24 o 
   6   0  13      183.44      228.65     36.23 o 
   7   0  13      118.67      128.91     33.15 o 
  -5   1  13       42.11       56.64     29.63 o 
  -4   1  13      253.71      344.10     43.00 o 
  -3   1  13       47.00       50.88     15.88 o 
  -2   1  13      308.39      334.92     44.72 o 
  -1   1  13        0.80        0.00     24.71 o 
   0   1  13     1239.88     1174.07     45.29 o 
   1   1  13        0.61        0.00     14.45 o 
   2   1  13      639.44      604.25     32.29 o 
   3   1  13        5.59        9.49     18.34 o 
   4   1  13      429.14      396.41     35.68 o 
   5   1  13       28.28       47.88     20.60 o 
   6   1  13       71.30       73.54     24.48 o 
   7   1  13        3.17        0.72     20.51 o 
  -3   2  13      814.61      810.97     59.17 o 
  -2   2  13       28.34       14.36     18.70 o 
  -1   2  13     1024.28      985.51     59.89 o 
   0   2  13      218.17      208.09     20.85 o 
   1   2  13     1310.47     1421.90     49.98 o 
   2   2  13      180.13      168.55     19.04 o 
   3   2  13     1762.26     1760.97     55.85 o 
   4   2  13      233.98      243.28     28.10 o 
   5   2  13       63.86       66.76     20.78 o 
   6   2  13        0.56        0.00     16.44 o 
   7   2  13      438.37      429.11     41.10 o 
   8   2  13       62.68       48.33     25.57 o 
  -5   3  13       28.48       31.53     24.48 o 
  -4   3  13      416.79      409.37     33.50 o 
  -3   3  13       90.35       81.62     19.03 o 
  -2   3  13      654.48      618.28     49.33 o 
  -1   3  13       68.80       64.41     21.95 o 
   0   3  13      279.43      332.27     36.68 o 
   1   3  13       83.11      119.34     23.40 o 
   2   3  13     1035.44      989.39     58.36 o 
   3   3  13       65.72       68.57     20.42 o 
   4   3  13      797.82      782.16     51.67 o 
   5   3  13       28.67       33.52     18.43 o 
  -5   4  13      119.13      122.41     35.50 o 
  -4   4  13      316.88      353.76     32.17 o 
  -3   4  13       56.69       54.90     17.79 o 
  -2   4  13     1056.01     1025.98     67.62 o 
  -1   4  13      454.94      424.15     27.31 o 
   0   4  13     1399.81     1338.35     48.46 o 
   1   4  13      236.71      267.04     33.43 o 
   2   4  13      967.39      966.72     59.80 o 
   3   4  13      306.00      358.29     36.59 o 
   4   4  13     1451.57     1400.71     73.27 o 
   5   4  13       49.05       46.07     18.16 o 
   6   4  13      243.34      207.15     31.26 o 
  -4   5  13      121.90      167.13     35.32 o 
  -3   5  13      415.50      418.07     32.87 o 
  -2   5  13       94.58       84.33     18.13 o 
  -1   5  13     1263.39     1234.28     55.38 o 
   0   5  13      938.35      933.71     40.16 o 
   1   5  13     1292.13     1275.62     48.24 o 
   2   5  13      326.42      322.03     38.44 o 
   3   5  13     1658.51     1586.39     54.35 o 
   4   5  13      196.67      250.96     33.24 o 
   5   5  13      951.07      905.65     57.28 o 
   6   5  13      185.04      206.52     32.43 o 
   7   5  13      766.55      798.96     54.47 o 
  -4   6  13      294.00      267.22     42.91 o 
  -3   6  13        4.94        4.12     14.08 o 
  -2   6  13      427.54      470.76     32.94 o 
  -1   6  13      402.85      356.91     28.18 o 
   0   6  13      728.52      658.20     34.50 o 
   1   6  13       10.52        7.38     10.70 o 
   2   6  13      808.85      783.67     37.00 o 
   3   6  13      149.82      186.62     26.97 o 
   4   6  13      130.31      142.18     18.56 o 
   5   6  13       18.54       31.65     16.13 o 
   6   6  13      151.73      140.93     19.49 o 
   7   6  13       11.71       39.84     22.40 o 
  -4   7  13      196.22      173.45     37.85 o 
  -3   7  13      394.34      375.81     47.07 o 
  -2   7  13       73.18       66.92     24.84 o 
  -1   7  13     1154.18     1195.08     51.24 o 
   0   7  13     2595.63     2520.71     79.34 o 
   1   7  13      685.09      721.34     37.55 o 
   2   7  13      795.55      673.89     35.41 o 
   3   7  13     1555.51     1480.89    140.52 o 
   4   7  13      623.69      619.16     34.40 o 
   5   7  13      253.52      299.56     25.67 o 
   6   7  13      507.17      480.68     31.07 o 
   7   7  13      144.81      110.30     26.02 o 
   8   7  13      146.81      146.26     33.97 o 
  -3   8  13      180.23      232.26     40.56 o 
  -2   8  13      147.90      167.53     29.45 o 
  -1   8  13      212.42      241.54     26.91 o 
   0   8  13      133.40      126.11     20.16 o 
   1   8  13      651.19      660.44     36.88 o 
   2   8  13      225.46      229.09     24.00 o 
   3   8  13      239.77      218.96     30.76 o 
   4   8  13      503.19      492.35     31.58 o 
   5   8  13        6.04        0.00     11.05 o 
   6   8  13       42.82       78.16     19.15 o 
   7   8  13      192.34      243.55     37.49 o 
   8   8  13      116.29      132.62     32.43 o 
  -3   9  13        1.08        6.78     18.16 o 
  -2   9  13      344.69      336.69     44.63 o 
  -1   9  13        3.95       20.33     16.24 o 
   0   9  13      753.89      773.53     41.39 o 
   1   9  13      249.78      248.52     26.27 o 
   2   9  13       79.58       79.18     18.29 o 
   3   9  13        2.13       12.76     12.55 o 
   4   9  13      916.04      903.40     44.22 o 
   5   9  13       11.55       36.00     24.71 o 
   6   9  13       45.73       67.21     25.20 o 
   7   9  13        0.10       15.27     16.89 o 
   8   9  13      101.73      127.74     30.35 o 
  -2  10  13       12.60       57.91     24.21 o 
  -1  10  13      642.16      539.32     49.60 o 
   0  10  13        0.40        0.00     11.88 o 
   1  10  13      639.58      696.38     42.01 o 
   2  10  13        6.76        7.74     12.06 o 
   3  10  13      407.10      379.46     30.08 o 
   4  10  13        9.90       22.06     12.76 o 
   5  10  13      694.08      740.96     59.99 o 
   6  10  13        2.87       27.73     17.35 o 
   7  10  13      295.03      346.18     46.71 o 
  -1  11  13       64.00      116.18     28.64 o 
   0  11  13      289.59      318.63     41.65 o 
   1  11  13       35.93       51.71     17.88 o 
   2  11  13       23.48       28.38     15.46 o 
   3  11  13       36.88       24.76     15.29 o 
   4  11  13      188.76      203.62     25.65 o 
   5  11  13       79.27      115.27     29.36 o 
   6  11  13       85.86      128.55     31.44 o 
   0  12  13      463.79      532.28     49.23 o 
   1  12  13      293.64      303.72     40.02 o 
   2  12  13      403.17      438.78     44.27 o 
   3  12  13      120.25      130.66     36.27 o 
   4  12  13      376.67      376.53     47.43 o 
   5  12  13      107.97      125.39     28.73 o 
   6  12  13      210.07      166.31     34.96 o 
   3  13  13      127.68      167.76     32.97 o 
   0  -5  14       27.57       48.87     34.24 o 
   1  -5  14      161.14      156.56     42.46 o 
  -2  -4  14       22.36       16.80     27.10 o 
  -1  -4  14       70.46       72.63     33.97 o 
   0  -4  14      162.89      158.77     22.11 o 
   1  -4  14      142.83      175.08     40.92 o 
   2  -4  14       30.03        7.59     27.10 o 
   3  -4  14      164.93      223.77     43.45 o 
  -3  -3  14        0.06       29.09     29.00 o 
  -2  -3  14      299.22      365.42     49.87 o 
  -1  -3  14       64.94       71.37     32.52 o 
   0  -3  14      746.30      720.47     60.89 o 
   1  -3  14       28.44       51.67     31.17 o 
   2  -3  14      485.71      458.83     52.13 o 
   3  -3  14       29.89       54.93     30.53 o 
   4  -3  14      256.54      205.43     41.92 o 
  -3  -2  14      105.52      146.26     37.85 o 
  -2  -2  14       18.04       20.51     27.73 o 
  -1  -2  14      192.27      185.02     22.96 o 
   0  -2  14        0.08        9.82     10.92 o 
   1  -2  14      538.92      572.64     34.23 o 
   2  -2  14       20.58       15.72     25.93 o 
   3  -2  14      164.07      202.90     37.13 o 
   4  -2  14        0.66        0.00     25.75 o 
   5  -2  14       98.72      100.55     35.05 o 
  -4  -1  14      168.20      221.78     41.92 o 
  -3  -1  14      225.36      244.19     41.29 o 
  -2  -1  14      254.98      263.43     42.37 o 
  -1  -1  14       68.88      107.89     19.25 o 
   0  -1  14      197.02      271.47     26.79 o 
   1  -1  14      470.13      484.36     32.05 o 
   2  -1  14      250.73      293.42     39.84 o 
   3  -1  14      285.25      249.07     37.13 o 
   4  -1  14      150.32      163.88     33.79 o 
   5  -1  14      306.19      295.50     42.73 o 
   6  -1  14       54.18       37.40     28.10 o 
  -4   0  14      130.94      184.92     37.22 o 
  -3   0  14      125.30      140.39     33.15 o 
  -2   0  14      137.46      117.99     20.97 o 
  -1   0  14      992.03     1091.47     46.91 o 
   0   0  14      293.49      317.79     26.75 o 
   1   0  14      316.90      404.53     28.91 o 
   2   0  14      519.15      493.31     32.57 o 
   3   0  14      516.97      473.38     42.82 o 
   4   0  14      599.62      488.83     43.72 o 
   5   0  14      221.98      218.44     34.15 o 
   6   0  14      194.08      204.53     37.22 o 
  -2   1  14       60.52       52.07     16.00 o 
  -1   1  14     1091.12     1069.78     45.70 o 
   0   1  14        3.06       12.79     11.19 o 
   1   1  14      195.59      207.95     28.28 o 
   2   1  14      274.13      258.01     24.19 o 
   3   1  14      933.65      782.82     36.38 o 
   4   1  14      396.34      459.10     40.92 o 
   5   1  14      325.57      342.57     38.03 o 
   6   1  14       50.13       63.33     25.20 o 
   7   1  14      115.45       99.19     31.35 o 
  -3   2  14        9.99        0.00     19.42 o 
  -2   2  14     1053.58      983.43     63.87 o 
  -1   2  14       94.83       92.15     25.39 o 
   0   2  14     1672.46     1751.50     87.45 o 
   1   2  14      456.81      523.52     43.81 o 
   2   2  14     1046.63     1053.72     63.33 o 
   3   2  14        8.92       28.82     14.73 o 
   4   2  14      516.04      516.65     43.81 o 
   6   2  14      320.67      336.69     37.40 o 
  -3   3  14      220.68      231.27     37.76 o 
  -2   3  14      168.77      164.96     32.16 o 
  -1   3  14      492.10      505.99     44.90 o 
   0   3  14      404.94      382.86     38.48 o 
   1   3  14      654.85      706.99     51.22 o 
   2   3  14      321.17      324.41     33.61 o 
   3   3  14     1104.65     1098.52     66.31 o 
   4   3  14      191.15      173.27     29.72 o 
   5   3  14       33.42       39.12     17.62 o 
  -4   4  14       52.24       43.04     19.28 o 
  -3   4  14      610.65      567.15     53.66 o 
  -2   4  14       55.43       78.23     27.28 o 
  -1   4  14      713.07      716.48     54.56 o 
   0   4  14       37.40       41.10     19.42 o 
   1   4  14      638.03      629.39     49.23 o 
   2   4  14      112.55      130.09     27.91 o 
   3   4  14     1052.39     1000.05     61.79 o 
   4   4  14        1.79        0.00     12.92 o 
   5   4  14      204.48      215.37     33.61 o 
   6   4  14        0.27        9.30     14.45 o 
   7   4  14      164.66      160.80     30.72 o 
  -4   5  14      278.62      279.60     44.72 o 
  -3   5  14       86.40      100.08     28.14 o 
  -2   5  14      700.40      697.28     39.29 o 
  -1   5  14       38.50       46.49     14.78 o 
   0   5  14      395.01      411.58     27.34 o 
   1   5  14       15.21       33.34     19.42 o 
   2   5  14     1106.15     1028.06     64.68 o 
   3   5  14        1.08        0.36     15.63 o 
   4   5  14      740.89      740.78     53.57 o 
   5   5  14        2.21       18.70     18.16 o 
   6   5  14      381.99      424.96     41.19 o 
   7   5  14      101.17      132.44     28.82 o 
  -3   6  14      455.89      455.19     35.73 o 
  -2   6  14       79.60       83.45     19.31 o 
  -1   6  14      504.86      501.57     52.98 o 
   0   6  14      116.42      101.45     17.51 o 
   1   6  14      422.09      407.93     28.08 o 
   2   6  14      435.36      437.78     30.49 o 
   3   6  14      344.39      422.69     28.32 o 
   4   6  14       71.92       71.10     23.31 o 
   5   6  14      234.00      254.58     35.77 o 
   6   6  14       91.17      133.61     29.54 o 
   7   6  14      151.46      126.11     27.91 o 
  -3   7  14      150.11      162.52     35.14 o 
  -2   7  14      501.76      544.80     35.74 o 
  -1   7  14      560.69      518.73     34.66 o 
   0   7  14     1405.99     1511.58     57.46 o 
   1   7  14       39.95       41.89     14.69 o 
   2   7  14      527.91      571.87     33.35 o 
   3   7  14      917.15      829.84     39.89 o 
   4   7  14      392.59      431.63     59.17 o 
   5   7  14      455.50      457.37     30.51 o 
   6   7  14      454.92      471.57     44.36 o 
  -3   8  14      126.08      176.79     36.14 o 
  -2   8  14       81.58       78.21     20.74 o 
  -1   8  14      103.44      134.25     21.59 o 
   0   8  14     1359.38     1263.23     53.79 o 
   1   8  14      236.09      254.75     45.67 o 
   2   8  14      171.21      210.79     23.46 o 
   3   8  14      103.82      112.75     26.51 o 
   4   8  14      306.43      354.49     27.96 o 
   5   8  14        8.01       18.32     12.46 o 
   6   8  14      361.26      397.53     48.69 o 
   7   8  14       29.58       50.86     22.22 o 
  -2   9  14       15.07       37.94     20.96 o 
  -1   9  14      315.94      322.03     31.05 o 
   0   9  14        7.34       13.23     13.48 o 
   1   9  14     1574.67     1643.03     63.70 o 
   2   9  14      303.46      305.15     28.13 o 
   3   9  14      269.50      296.32     27.96 o 
   4   9  14        9.86       37.42     14.32 o 
   5   9  14      486.38      499.97     33.63 o 
   6   9  14      261.76      323.87     43.27 o 
   7   9  14      188.34      174.72     34.96 o 
  -1  10  14       11.67       23.67     15.99 o 
   0  10  14      626.80      644.36     40.93 o 
   1  10  14       19.01       21.57     15.21 o 
   2  10  14      118.01      127.13     25.20 o 
   3  10  14       36.20       36.44     15.78 o 
   4  10  14      478.49      510.79     56.37 o 
   5  10  14       44.60       66.15     19.00 o 
   6  10  14      114.19      130.36     31.44 o 
   7  10  14        5.49       41.92     18.88 o 
   0  11  14      168.23      227.47     36.32 o 
   1  11  14      160.46      159.61     24.77 o 
   2  11  14      142.45      210.57     39.21 o 
   3  11  14        1.39       12.01     12.62 o 
   4  11  14       58.70       60.55     36.45 o 
   5  11  14      181.36      203.35     37.85 o 
   6  11  14      131.37      161.26     32.79 o 
   1  12  14      365.08      440.95     43.81 o 
   2  12  14       11.23       19.01     21.95 o 
   3  12  14      259.81      288.10     35.14 o 
   4  12  14       78.96      131.08     28.55 o 
   5  12  14      290.83      306.61     43.63 o 
   0  -4  15      253.85      261.53     45.89 o 
   1  -4  15        2.29       16.55     29.09 o 
  -2  -3  15        5.74       26.11     29.27 o 
  -1  -3  15      175.28      169.21     38.67 o 
   0  -3  15       37.09       63.90     17.91 o 
   1  -3  15      460.32      492.23     34.36 o 
   2  -3  15        1.21        0.27     29.27 o 
   3  -3  15      159.18      144.09     40.29 o 
  -2  -2  15      170.90      190.34     40.83 o 
  -1  -2  15       24.08       45.62     30.08 o 
   0  -2  15      217.96      231.37     26.68 o 
   1  -2  15       54.31       52.66     17.66 o 
   2  -2  15      183.97      160.17     37.04 o 
   3  -2  15       36.83        1.26     28.73 o 
   4  -2  15      101.69      135.06     37.04 o 
  -3  -1  15       68.87      134.52     35.50 o 
  -2  -1  15      175.15      192.69     39.12 o 
  -1  -1  15      255.77      320.54     28.99 o 
   0  -1  15      280.81      298.66     27.81 o 
   1  -1  15      299.38      404.80     30.43 o 
   2  -1  15      608.90      543.95     33.76 o 
   3  -1  15      124.06      110.48     31.71 o 
   4  -1  15      255.60      255.03     39.84 o 
   5  -1  15      212.12      170.20     39.03 o 
  -2   0  15       41.85       35.20     16.09 o 
  -1   0  15      248.37      251.84     26.35 o 
   0   0  15      125.97      142.54     21.32 o 
   1   0  15      274.92      318.14     28.49 o 
   2   0  15      132.87      113.26     19.49 o 
   3   0  15      216.67      214.53     24.48 o 
   4   0  15       86.90       44.09     26.92 o 
   5   0  15      175.52      206.52     35.95 o 
   6   0  15       74.59       69.20     29.36 o 
  -2   1  15      482.75      535.53     48.24 o 
  -1   1  15        4.85        0.00     15.72 o 
   0   1  15      596.44      650.71     50.59 o 
   1   1  15      153.67      151.59     29.18 o 
   2   1  15      579.66      497.95     43.00 o 
   3   1  15        0.22       25.20     14.09 o 
   4   1  15      498.87      466.69     30.86 o 
   5   1  15       35.25       37.31     23.40 o 
   6   1  15      128.26      111.12     30.72 o 
  -3   2  15      169.48      171.55     36.23 o 
  -2   2  15       75.65       46.43     23.85 o 
  -1   2  15      815.63      913.24     61.79 o 
   0   2  15       58.47       57.64     21.59 o 
   1   2  15      746.51      779.45     55.56 o 
   2   2  15      181.24      160.71     29.81 o 
   3   2  15     1651.07     1683.92     86.73 o 
   4   2  15      338.73      330.28     39.93 o 
   5   2  15      819.23      820.55     57.46 o 
  -3   3  15      166.77      178.87     36.95 o 
  -2   3  15       32.62       33.61     23.49 o 
  -1   3  15      251.54      216.54     34.60 o 
   0   3  15      159.96      189.08     32.52 o 
   1   3  15      500.54      547.46     46.34 o 
   2   3  15       99.04      116.81     25.48 o 
   3   3  15      124.60      116.54     27.64 o 
   4   3  15      212.96      193.78     31.89 o 
   5   3  15      606.91      529.30     46.89 o 
   6   3  15        0.97       23.40     16.17 o 
  -3   4  15       79.06       72.90     30.53 o 
  -2   4  15      603.85      616.29     54.56 o 
  -1   4  15       39.43       27.91     19.78 o 
   0   4  15      443.42      454.95     44.54 o 
   1   4  15       29.67       44.27     21.50 o 
   2   4  15     1974.47     2000.47     97.93 o 
   3   4  15       33.38       24.57     19.87 o 
   4   4  15      555.35      524.24     45.80 o 
   5   4  15       34.52       27.82     19.06 o 
   6   4  15      440.43      345.64     41.83 o 
   7   4  15       72.33       60.17     23.67 o 
  -3   5  15      295.88      301.10     45.17 o 
  -2   5  15        0.96        5.24     22.95 o 
  -1   5  15      458.36      427.30     46.71 o 
   0   5  15      147.63      158.18     32.25 o 
   1   5  15      664.22      752.07     56.55 o 
   2   5  15        0.16        0.00     17.44 o 
   3   5  15     1039.81      989.30     64.59 o 
   4   5  15       36.26       55.11     22.49 o 
   5   5  15      448.00      456.66     44.18 o 
   6   5  15       26.02       41.19     22.13 o 
   7   5  15       31.96       32.43     21.23 o 
  -3   6  15      197.10      210.05     43.54 o 
  -2   6  15      353.25      364.21     31.83 o 
  -1   6  15      425.36      463.61     34.69 o 
   0   6  15      194.22      213.38     36.68 o 
   1   6  15       43.36        8.67     18.43 o 
   2   6  15      345.06      352.32     43.81 o 
   3   6  15      537.54      528.39     49.60 o 
   4   6  15       76.33      106.78     29.36 o 
   5   6  15       97.57      106.69     29.00 o 
   6   6  15      182.92      177.97     33.06 o 
   7   6  15        2.45        0.00     20.78 o 
  -2   7  15      160.75      164.27     31.98 o 
  -1   7  15      136.20      114.34     21.05 o 
   0   7  15      525.72      597.01     47.20 o 
   1   7  15      558.04      572.85     33.90 o 
   2   7  15      963.17     1035.45     45.53 o 
   3   7  15      320.39      332.27     43.27 o 
   4   7  15      516.60      511.50     47.34 o 
   5   7  15      332.72      381.23     45.62 o 
   6   7  15      473.80      405.53     44.54 o 
   7   7  15       76.63       67.84     28.19 o 
  -2   8  15        5.22       19.42     13.88 o 
  -1   8  15       57.09       45.56     23.40 o 
   0   8  15       21.37       26.82     18.07 o 
   1   8  15      568.70      547.13     34.99 o 
   2   8  15      260.22      274.76     31.35 o 
   3   8  15      383.23      453.69     77.69 o 
   4   8  15       22.32       18.23     12.87 o 
   5   8  15      183.90      222.04     34.15 o 
   6   8  15       14.97        0.54     21.41 o 
  -1   9  15       18.37        4.67     16.67 o 
   0   9  15      380.24      409.34     41.19 o 
   1   9  15      180.90      219.09     26.53 o 
   2   9  15     1157.01     1125.11     61.20 o 
   3   9  15       27.42       44.65     16.13 o 
   4   9  15      633.78      596.03     64.23 o 
   5   9  15      117.95      127.26     22.45 o 
   6   9  15      171.44      212.30     36.77 o 
   7   9  15       66.71       77.78     24.39 o 
  -1  10  15      131.77      142.27     23.70 o 
   0  10  15        3.31       11.38     22.90 o 
   1  10  15      636.12      656.43     41.10 o 
   2  10  15      621.76      640.77     82.39 o 
   3  10  15      244.90      249.98     28.31 o 
   4  10  15       76.21       71.63     19.08 o 
   5  10  15      436.15      469.80     56.73 o 
   6  10  15       81.63       61.79     22.40 o 
   1  11  15      122.64      178.28     38.26 o 
   2  11  15       25.34       37.96     14.40 o 
   3  11  15      595.03      552.42     48.15 o 
   4  11  15       16.76       22.89     17.44 o 
   5  11  15      154.45      189.98     36.41 o 
   3  12  15       10.37       28.34     37.31 o 
   4  12  15      117.43      156.58     31.44 o 
  -1  -2  16       92.49      104.52     36.14 o 
   0  -2  16      114.30      161.34     31.08 o 
   1  -2  16      119.42      140.10     23.89 o 
   2  -2  16      114.84      123.46     38.35 o 
   3  -2  16       19.93        0.00     30.99 o 
  -2  -1  16      146.64      202.81     40.92 o 
  -1  -1  16      380.96      466.62     35.07 o 
   0  -1  16      108.93      155.12     28.50 o 
   1  -1  16      202.31      175.36     25.02 o 
   2  -1  16      250.75      296.69     29.14 o 
   3  -1  16      217.42      174.87     23.76 o 
   4  -1  16       58.81       32.16     31.71 o 
  -1   0  16       15.23       29.63     20.69 o 
   0   0  16      381.31      393.61     44.09 o 
   1   0  16        1.64        8.67     15.72 o 
   2   0  16      326.35      302.73     39.93 o 
   3   0  16        8.98       19.36     17.80 o 
   4   0  16      153.81      145.36     34.87 o 
   5   0  16       25.38        0.00     25.75 o 
  -2   1  16       90.38      107.59     30.72 o 
  -1   1  16      292.94      346.36     43.36 o 
   0   1  16       69.56       73.36     23.49 o 
   1   1  16      254.41      251.96     36.86 o 
   2   1  16      104.77       94.77     24.30 o 
   3   1  16      497.44      564.89     48.42 o 
   4   1  16      100.58      118.25     24.66 o 
  -2   2  16      254.88      249.25     39.93 o 
  -1   2  16      151.62      185.20     35.59 o 
   0   2  16      364.39      426.22     43.36 o 
   1   2  16       23.13       52.76     19.60 o 
   2   2  16      187.25      191.70     32.79 o 
   3   2  16       96.97       80.04     22.49 o 
   4   2  16      301.06      312.12     40.83 o 
   5   2  16       39.49       67.12     23.40 o 
  -3   3  16       50.13       57.28     29.99 o 
  -2   3  16      235.45      242.20     40.11 o 
  -1   3  16       69.24       55.11     25.48 o 
   0   3  16      213.97      230.27     36.95 o 
   1   3  16      544.87      515.84     48.60 o 
   2   3  16      464.98      461.09     43.27 o 
   3   3  16        4.46       16.98     17.25 o 
   4   3  16      113.00      128.46     30.44 o 
   5   3  16       78.49       88.26     26.56 o 
   6   3  16      331.57      262.89     37.22 o 
  -3   4  16      378.34      391.71     50.23 o 
  -2   4  16        6.08        0.00     20.42 o 
  -1   4  16      491.86      496.96     48.42 o 
   0   4  16       82.81       57.46     23.13 o 
   1   4  16     1115.59     1109.82     71.01 o 
   2   4  16       92.19      119.16     26.74 o 
   3   4  16      811.46      792.37     60.44 o 
   4   4  16       35.56       20.60     21.68 o 
   5   4  16      503.71      524.60     48.24 o 
   6   4  16       60.44       68.84     25.75 o 
   7   4  16      735.45      713.77     55.74 o 
  -2   5  16      202.01      192.15     39.66 o 
  -1   5  16       30.81        0.18     21.86 o 
   0   5  16      411.26      478.71     47.52 o 
   1   5  16        7.04        6.87     18.07 o 
   2   5  16      871.89      798.60     61.61 o 
   3   5  16      296.78      280.23     41.38 o 
   4   5  16       89.15       77.42     27.01 o 
   5   5  16       85.54       50.41     25.02 o 
   6   5  16      149.03      164.42     33.97 o 
   7   5  16      456.39      353.77     44.00 o 
  -2   6  16      199.74      213.74     40.65 o 
  -1   6  16      220.88      201.73     39.12 o 
   0   6  16      220.86      180.32     36.14 o 
   1   6  16      413.77      398.85     47.25 o 
   2   6  16      842.58      817.66     64.50 o 
   3   6  16      138.60      154.21     35.68 o 
   4   6  16      616.83      603.83     54.56 o 
   5   6  16      152.84      170.20     35.86 o 
   6   6  16      190.49      265.06     39.93 o 
   7   6  16        8.24       20.51     24.12 o 
  -2   7  16       77.15       86.39     19.43 o 
  -1   7  16      176.52      226.75     40.02 o 
   0   7  16      207.96      233.53     41.01 o 
   1   7  16      275.45      247.08     41.83 o 
   2   7  16      148.18      162.97     37.13 o 
   3   7  16      411.52      439.95     51.22 o 
   4   7  16      148.37      143.82     35.32 o 
   5   7  16      214.30      228.74     40.11 o 
   6   7  16      163.07      158.36     34.42 o 
   7   7  16      126.57      133.88     34.06 o 
  -1   8  16        8.34       33.34     15.49 o 
   0   8  16      356.23      411.05     52.67 o 
   1   8  16        2.93       15.26     17.35 o 
   2   8  16       50.47       87.00     30.90 o 
   3   8  16       35.02       16.08     24.03 o 
   4   8  16      162.49      186.19     38.48 o 
   5   8  16       24.66       20.60     26.83 o 
   6   8  16       72.80       57.82     28.73 o 
  -1   9  16      319.81      333.99     41.92 o 
   0   9  16       31.48       68.21     26.60 o 
   1   9  16      997.16     1066.60     51.49 o 
   2   9  16        1.24       10.65     11.85 o 
   3   9  16      277.89      268.09     27.98 o 
   4   9  16      168.63      198.01     45.12 o 
   5   9  16      427.35      432.63     50.14 o 
   6   9  16      101.60       93.59     33.52 o 
   0  10  16       95.72      134.94     45.21 o 
   1  10  16       90.26       96.56     21.19 o 
   2  10  16      827.02      942.57    113.29 o 
   3  10  16        1.13        0.00     16.17 o 
   4  10  16      105.21      127.37     22.87 o 
   5  10  16      108.73      110.86     22.54 o 
   2  11  16      567.00      664.87     41.58 o 
   3  11  16       41.41       70.46     32.97 o 
   4  11  16      336.92      390.86     42.78 o 
   0  -1  17      275.18      360.91     43.90 o 
   1  -1  17        2.14       38.03     19.06 o 
   2  -1  17      184.79      188.93     25.33 o 
   3  -1  17       15.38       25.15     33.65 o 
  -1   0  17      230.67      283.85     41.47 o 
   0   0  17       33.66       52.49     22.40 o 
   1   0  17      132.77      230.64     36.50 o 
   2   0  17        0.01        5.78     14.73 o 
   3   0  17      177.88      183.21     30.99 o 
  -1   1  17       71.51       85.64     28.37 o 
   0   1  17      433.29      488.73     48.69 o 
   1   1  17      153.50      184.56     34.24 o 
   2   1  17      176.07      249.43     38.67 o 
   3   1  17       49.33       64.41     21.14 o 
   4   1  17      302.65      365.78     37.40 o 
   5   1  17       79.94       82.39     22.13 o 
  -2   2  17       84.74      100.82     31.62 o 
  -1   2  17      165.73      217.18     38.48 o 
   0   2  17      188.86      207.33     36.77 o 
   1   2  17      139.42      152.76     31.98 o 
   2   2  17      129.90      108.95     25.84 o 
   3   2  17      191.46      208.68     34.24 o 
   4   2  17      163.83      144.81     30.72 o 
   5   2  17      107.78      103.62     25.93 o 
  -2   3  17        6.27        0.00     20.33 o 
  -1   3  17      516.75      529.12     52.85 o 
   0   3  17        0.06        3.34     18.16 o 
   1   3  17      267.04      321.34     43.81 o 
   2   3  17        5.02        0.00     12.65 o 
   3   3  17      299.21      290.26     39.57 o 
   4   3  17       14.26       17.16     20.33 o 
   5   3  17      118.14      171.64     34.78 o 
   6   3  17        7.49       21.77     17.62 o 
  -2   4  17      494.97      445.46     52.13 o 
  -1   4  17       11.70        0.00     18.79 o 
   0   4  17      543.45      482.14     51.76 o 
   1   4  17       30.67       53.21     24.12 o 
   2   4  17      577.77      617.20     54.47 o 
   3   4  17      106.00       99.01     30.44 o 
   4   4  17      306.32      263.34     41.01 o 
   5   4  17       41.30       53.75     24.75 o 
   6   4  17      543.96      464.34     45.08 o 
  -2   5  17      160.73      138.22     35.23 o 
  -1   5  17       66.29       83.20     30.08 o 
   0   5  17       68.36       41.47     24.48 o 
   1   5  17      359.05      379.61     47.25 o 
   2   5  17       45.88       55.29     24.75 o 
   3   5  17      288.79      309.77     44.81 o 
   4   5  17      156.84      151.77     34.96 o 
   5   5  17      192.82      162.52     34.78 o 
   6   5  17       30.29       35.77     24.84 o 
  -1   6  17      212.82      267.58     41.83 o 
   0   6  17      109.09      136.68     33.06 o 
   1   6  17      305.45      272.46     42.37 o 
   2   6  17       89.59      124.67     34.06 o 
   3   6  17      514.51      435.80     51.13 o 
   4   6  17       92.28       78.60     29.09 o 
   5   6  17      148.85      186.82     36.41 o 
   6   6  17      125.30      129.46     31.26 o 
  -1   7  17       68.13       68.39     30.35 o 
   0   7  17      220.66      205.25     37.76 o 
   1   7  17       92.91       88.62     27.73 o 
   2   7  17      248.69      176.25     39.57 o 
   3   7  17        1.25       29.45     26.20 o 
   4   7  17      381.90      360.91     49.23 o 
   5   7  17       25.86       13.28     26.02 o 
   6   7  17       98.05       86.64     29.90 o 
   0   8  17        8.45       11.65     22.31 o 
   1   8  17      445.42      505.81     57.09 o 
   2   8  17       28.46       27.37     27.91 o 
   3   8  17      252.78      253.94     44.54 o 
   4   8  17       46.89       34.60     27.46 o 
   5   8  17      339.12      370.48     50.68 o 
   6   8  17       26.81       32.34     27.37 o 
   0   9  17      315.23      397.34     77.06 o 
   1   9  17      263.90      271.29     48.33 o 
   2   9  17      234.23      305.80     46.71 o 
   3   9  17        8.99        0.18     23.49 o 
   4   9  17      391.57      495.87     56.46 o 
   5   9  17      102.17       46.98     31.17 o 
   2  10  17      197.73      266.18     38.94 o 
   3  10  17       35.84       60.58     37.08 o 
   4  10  17       92.80      136.77     37.40 o 
   0   1  18       95.10       94.95     25.48 o 
   1   1  18      167.43      228.11     36.95 o 
   2   1  18      124.46      172.01     32.16 o 
   3   1  18      131.23      143.10     27.46 o 
   0   2  18       31.56       47.25     21.23 o 
   1   2  18      243.83      269.21     40.65 o 
   2   2  18       29.37       42.19     18.97 o 
   3   2  18       60.16       58.72     20.06 o 
   4   2  18      171.15      147.89     28.55 o 
   0   3  18      446.49      533.99     50.68 o 
   1   3  18        2.21        0.00     17.62 o 
   2   3  18      388.51      400.93     47.43 o 
   3   3  18       19.42       21.77     15.99 o 
   4   3  18      236.14      232.35     38.67 o 
   0   4  18       16.43       15.27     20.87 o 
   1   4  18      279.01      300.56     44.36 o 
   2   4  18        6.57       22.95     21.05 o 
   3   4  18      148.72      149.33     29.27 o 
   4   4  18       10.58       21.86     20.15 o 
   5   4  18      318.96      345.73     44.72 o 
   0   5  18      105.43      158.36     34.69 o 
   1   5  18      185.11      206.24     38.21 o 
   2   5  18       96.15      149.24     32.34 o 
   3   5  18       19.89       17.62     24.39 o 
   4   5  18       13.18       30.53     23.49 o 
   5   5  18       13.34       34.96     23.49 o 
   0   6  18      394.79      418.72     51.76 o 
   1   6  18      133.96      176.70     36.32 o 
   2   6  18      317.07      379.42     48.96 o 
   3   6  18      251.16      280.59     45.35 o 
   4   6  18      308.10      298.30     46.89 o 
   5   6  18       29.00       12.02     22.68 o 
   0   7  18        0.03        0.00     19.96 o 
   1   7  18      260.83      212.39     37.94 o 
   2   7  18        0.99        0.00     22.49 o 
   3   7  18      216.34      274.72     46.16 o 
   4   7  18      146.44      136.50     37.76 o 
   5   7  18      347.98      286.74     47.07 o 
   1   8  18      160.28      151.68     38.12 o 
   2   8  18      180.78      195.58     42.64 o 
   3   8  18       86.15       65.04     29.18 o 
   4   8  18      286.24      335.07     49.51 o 
   5   8  18      134.33      133.16     38.39 o 
   2   9  18      110.67      115.09     37.13 o 
   3   9  18      163.07      172.55     41.47 o 
   4   9  18      132.05      131.62     38.85 o 
   2   4  19      231.37      223.95     39.57 o 
   3   4  19       34.56       33.43     18.88 o 
   2   5  19      247.64      232.44     40.20 o 
   3   5  19       14.38       17.53     22.49 o 
   2   6  19        6.19       52.13     23.31 o 
   3   6  19       97.91      109.04     35.05 o 
                                                 
